# Supplementary material for: Data for developing allometric models and evaluating carbon stocks of the Zambezi Teak Forests in Zambia
Source: Data Brief. 2018 Feb 28;17:1361–73. doi: 10.1016/j.dib.2018.02.057 (PMC5854870; doi:10.1016/j.dib.2018.02.057)
Supplement: Supplementary file 2 — Supplementary Information 1: Parameters of all surveyed small trees (< 5 cm DBH) (See excel file available in electronic format). [file mmc2.xlsx]

## Sheet: small trees
Appendix 1: Parameters of all surveyed small trees (<5cm DBH)
Site	Tree No.	Species	DBH (cm)	Total Height (m)	Above-ground carbon (t C/ha)	Below-ground carbon (t C/ha)	Language of the species name
Kabompo	1	Pteleopsis anisoptera	1.1	2.5	9.01928e-05	0.000120157	Botanical
Kabompo	2	Vangueriopsis lanciflora	2.1	3.5	0.000558954	0.000451965	Botanical
Kabompo	3	Diplorhynchus candylocarpon	3.6	3	0.00210324	0.00136362	Botanical
Kabompo	4	Sterculia quinqueloba	1.3	1.45	0.000171914	0.000169196	Botanical
Kabompo	5	Sterculia quinqueloba	1.3	1.55	0.000171914	0.000169196	Botanical
Kabompo	6	Sterculia quinqueloba	1.1	1.4	9.01928e-05	0.000120157	Botanical
Kabompo	7	Sterculia quinqueloba	1.1	1.56	9.01928e-05	0.000120157	Botanical
Kabompo	8	Sterculia quinqueloba	4.9	3	0.00448827	0.00256457	Botanical
Kabompo	9	Zanha africana	3	3.1	0.00134343	0.000938572	Botanical
Kabompo	10	Diplorhynchus candylocarpon	4.2	4.2	0.00307244	0.00187006	Botanical
Kabompo	11	Pteleopsis anisoptera	1.6	1.5	0.00028643	0.000258907	Botanical
Kabompo	12	Pteleopsis anisoptera	3	3	0.00134343	0.000938572	Botanical
Kabompo	13	Baphia massaiensis	1.1	1.9	9.01928e-05	0.000120157	Botanical
Kabompo	14	Baphia massaiensis	1.8	2.5	0.000382632	0.000329568	Botanical
Kabompo	15	Baphia massaiensis	1.2	2.4	0.000141204	0.000143605	Botanical
Kabompo	16	Pteleopsis anisoptera	1.5	2.2	0.000244403	0.000226839	Botanical
Kabompo	17	Pteleopsis anisoptera	4.9	5	0.00448827	0.00256457	Botanical
Kabompo	18	Baphia massaiensis	1.3	2.8	0.000171914	0.000169196	Botanical
Kabompo	19	Baphia massaiensis	2.5	3	0.000858108	0.000646013	Botanical
Kabompo	20	Baphia massaiensis	1.1	1.5	9.01928e-05	0.000120157	Botanical
Kabompo	21	Baphia massaiensis	1.1	1.5	0.000114009	0.000120157	Botanical
Kabompo	22	Diplorhynchus candylocarpon	4.7	4	0.00405119	0.0023547	Botanical
Kabompo	23	Diplorhynchus candylocarpon	4.2	4	0.00307244	0.00187006	Botanical
Kabompo	24	Diplorhynchus candylocarpon	4	4	0.00272514	0.00169216	Botanical
Kabompo	25	Diplorhynchus candylocarpon	2.5	4	0.000858108	0.000646013	Botanical
Kabompo	26	Muhuhu	1.1	2.1	9.01928e-05	0.000120157	Luvale
Kabompo	27	Muhuhu	3.6	5	0.00210324	0.00136362	Luvale
Kabompo	28	Muhuhu	2.6	3	0.000944974	0.000700066	Luvale
Kabompo	29	Uvariastrum hexaloboides	1.5	2	0.000244403	0.000226839	Botanical
Kabompo	30	Brachystegia speciformis	1.7	3	0.000332468	0.000293147	Botanical
Kabompo	31	Brachystegia speciformis	1.1	3	9.01928e-05	0.000120157	Botanical
Kabompo	32	Diplorhynchus candylocarpon	2	3.5	0.00049577	0.000408971	Botanical
Kabompo	33	Diplorhynchus candylocarpon	3	3.5	0.00134343	0.000938572	Botanical
Kabompo	34	Diplorhynchus candylocarpon	1.6	3.5	0.00028643	0.000258907	Botanical
Kabompo	35	Diplorhynchus candylocarpon	1.1	3.5	9.01928e-05	0.000120157	Botanical
Kabompo	36	Diplorhynchus candylocarpon	4	3.5	0.00272514	0.00169216	Botanical
Kabompo	37	Diplorhynchus candylocarpon	3	3.5	0.00134343	0.000938572	Botanical
Kabompo	38	Diplorhynchus candylocarpon	2.5	3.5	0.000858108	0.000646013	Botanical
Kabompo	39	Diplorhynchus candylocarpon	2.2	5.5	0.000626683	0.000497162	Botanical
Kabompo	40	Diplorhynchus candylocarpon	2.7	3	0.00103685	0.000756345	Botanical
Kabompo	41	Pteleopsis anisoptera	1.3	3.5	0.000171914	0.000169196	Botanical
Kabompo	42	Afzelia quanzensis	3	2.2	0.00134343	0.000938572	Botanical
Kabompo	43	Baphia massaiensis	2.2	2.7	0.000626683	0.000497162	Botanical
Kabompo	44	Baphia massaiensis	1.1	2	0.000114009	0.000120157	Botanical
Kabompo	45	Friesodielsia obovata	1.1	2.3	9.01928e-05	0.000120157	Botanical
Kabompo	46	Kapasa ka lyongono	1.2	1.6	0.000141204	0.000143605	Luvale
Kabompo	47	Mubangabanga	1.1	1.5	9.01928e-05	0.000120157	Luvale
Kabompo	48	Muhoho	1.1	1.5	9.01928e-05	0.000120157	Luvale
Kabompo	49	Mukube	2.6	1.9	0.000944974	0.000700066	Luvale
Kabompo	50	Ricinodendron rautanenii	1.1	1.4	9.01928e-05	0.000120157	Botanical
Kabompo	51	Baphia massaiensis	2.4	2.2	0.000776165	0.000594181	Botanical
Kabompo	52	Baphia massaiensis	3.4	3	0.00182751	0.00121293	Botanical
Kabompo	53	Baphia massaiensis	2.6	3	0.000944974	0.000700066	Botanical
Kabompo	54	Baphia massaiensis	1.2	3	0.000141204	0.000143605	Botanical
Kabompo	55	Baphia massaiensis	1.1	2.8	0.000114009	0.000120157	Botanical
Kabompo	56	Diplorhynchus candylocarpon	3.2	2.3	0.00157444	0.00107126	Botanical
Kabompo	57	Pteleopsis anisoptera	1.8	1.9	0.000382632	0.000329568	Botanical
Kabompo	58	Baphia massaiensis	1.1	3	9.01928e-05	0.000120157	Botanical
Kabompo	59	Baphia massaiensis	1.1	3	9.01928e-05	0.000120157	Botanical
Kabompo	60	Baphia massaiensis	1.5	3	0.000244403	0.000226839	Botanical
Kabompo	61	Baphia massaiensis	1.1	3	9.01928e-05	0.000120157	Botanical
Kabompo	62	Baphia massaiensis	1.1	3	9.01928e-05	0.000120157	Botanical
Kabompo	63	Markhamia obtusifolia	2	2.2	0.00049577	0.000408971	Botanical
Kabompo	64	Brachystegia speciformis	2.5	4	0.000858108	0.000646013	Botanical
Kabompo	65	Friesodielsia obovata	1.5	3	0.000244403	0.000226839	Botanical
Kabompo	66	Mubeba	1.4	3	0.000206272	0.000196938	Luvale
Kabompo	67	Mukube	2.9	1.9	0.001236	0.000875594	Luvale
Kabompo	68	Mumbukushu	4.5	2	0.00364042	0.00215399	Luvale
Kabompo	69	Mumbukushu	3.1	2	0.00145622	0.00100379	Luvale
Kabompo	70	Mumbukushu	2.3	2.2	0.000699054	0.000544565	Luvale
Kabompo	71	Pteleopsis anisoptera	1.2	2.2	0.000141204	0.000143605	Botanical
Kabompo	72	Pteleopsis anisoptera	1.1	1.5	9.01928e-05	0.000120157	Botanical
Kabompo	73	Zanha africana	4.7	3	0.00405119	0.0023547	Botanical
Kabompo	74	Baphia massaiensis	1.1	2.3	9.01928e-05	0.000120157	Botanical
Kabompo	75	Baphia massaiensis	1.1	2	9.01928e-05	0.000120157	Botanical
Kabompo	76	Baphia massaiensis	1.1	1.7	9.01928e-05	0.000120157	Botanical
Kabompo	77	Baphia massaiensis	1.1	1.6	9.01928e-05	0.000120157	Botanical
Kabompo	78	Baphia massaiensis	1.1	1.9	9.01928e-05	0.000120157	Botanical
Kabompo	79	Baphia massaiensis	1.1	1.8	9.01928e-05	0.000120157	Botanical
Kabompo	80	Baphia massaiensis	1.1	1.6	9.01928e-05	0.000120157	Botanical
Kabompo	81	Baphia massaiensis	3.5	3	0.0019625	0.00128715	Botanical
Kabompo	82	Baphia massaiensis	0.8	1.4	5.21087e-05	6.2574e-05	Botanical
Kabompo	83	Baphia massaiensis	1.1	2	9.01928e-05	0.000120157	Botanical
Kabompo	84	Baphia massaiensis	1.1	0.8	9.01928e-05	0.000120157	Botanical
Kabompo	85	Baphia massaiensis	1.1	2	9.01928e-05	0.000120157	Botanical
Kabompo	86	Baphia massaiensis	4.5	4	0.00364042	0.00215399	Botanical
Kabompo	87	Baphia massaiensis	1.1	2.2	9.01928e-05	0.000120157	Botanical
Kabompo	88	Diplorhynchus candylocarpon	1.1	1.9	9.01928e-05	0.000120157	Botanical
Kabompo	89	Mubangabanga	1.1	2	9.01928e-05	0.000120157	Luvale
Kabompo	90	Muhuhu	3.4	2	0.00182751	0.00121293	Luvale
Kabompo	91	Zanha africana	1.9	3	0.00043703	0.000368173	Botanical
Kabompo	92	Brachystegia speciformis	2.6	4	0.000944974	0.000700066	Botanical
Kabompo	93	Mubangabanga	1.1	1.45	9.01928e-05	0.000120157	Luvale
Kabompo	94	Mubangabanga	1.1	1.9	9.01928e-05	0.000120157	Luvale
Kabompo	95	Mubangabanga	1.1	2.2	9.01928e-05	0.000120157	Luvale
Kabompo	96	Muhuhu	1.1	1.6	9.01928e-05	0.000120157	Luvale
Kabompo	97	Pteleopsis anisoptera	1.2	4	0.000141204	0.000143605	Botanical
Kabompo	98	Pteleopsis anisoptera	1.3	4	0.000171914	0.000169196	Botanical
Kabompo	99	Pteleopsis anisoptera	2.3	2.9	0.000699054	0.000544565	Botanical
Kabompo	100	Ricinodendron rautanenii	1.4	3.25	0.000206272	0.000196938	Botanical
Namwala	1	Baphia massaiensis	2.3	2.4	0.000643264	0.000501104	Botanical
Namwala	2	Baphia massaiensis	1.1	1.9	8.29946e-05	0.000110567	Botanical
Namwala	3	Baphia massaiensis	3	2.4	0.00123621	0.000863666	Botanical
Namwala	4	Baphia massaiensis	1.1	1.7	8.29946e-05	0.000110567	Botanical
Namwala	5	Baphia massaiensis	2.3	2.6	0.000643264	0.000501104	Botanical
Namwala	6	Baphia massaiensis	3	3.6	0.00123621	0.000863666	Botanical
Namwala	7	Baphia massaiensis	1.1	1.8	8.29946e-05	0.000110567	Botanical
Namwala	8	Baphia massaiensis	2	2.4	0.000456203	0.000376331	Botanical
Namwala	9	Baphia massaiensis	2.2	3	0.000576668	0.000457484	Botanical
Namwala	10	Baphia massaiensis	1.5	1.8	0.000224898	0.000208735	Botanical
Namwala	11	Baphia massaiensis	1.1	2.4	8.29946e-05	0.000110567	Botanical
Namwala	12	Baphia massaiensis	2.2	2.8	0.000576668	0.000457484	Botanical
Namwala	13	Baphia massaiensis	1.6	1.7	0.00026357	0.000238244	Botanical
Namwala	14	Baphia massaiensis	1.1	1.6	8.29946e-05	0.000110567	Botanical
Namwala	15	Baphia massaiensis	2.2	2.4	0.000576668	0.000457484	Botanical
Namwala	16	Baphia massaiensis	2	2.4	0.000456203	0.000376331	Botanical
Namwala	17	Baphia massaiensis	1.1	1.7	8.29946e-05	0.000110567	Botanical
Namwala	18	Baphia massaiensis	1.6	1.7	0.00026357	0.000238244	Botanical
Namwala	19	Baphia massaiensis	1.1	1.8	8.29946e-05	0.000110567	Botanical
Namwala	20	Baphia massaiensis	1.1	1.8	8.29946e-05	0.000110567	Botanical
Namwala	21	Baphia massaiensis	1.7	2.5	0.000305934	0.000269752	Botanical
Namwala	22	Baphia massaiensis	1.2	2.5	0.000129934	0.000132144	Botanical
Namwala	23	Baphia massaiensis	1.6	2.6	0.00026357	0.000238244	Botanical
Namwala	24	Baphia massaiensis	1.1	1.8	8.29946e-05	0.000110567	Botanical
Namwala	25	Baphia massaiensis	1.6	2.5	0.00026357	0.000238244	Botanical
Namwala	26	Baphia massaiensis	1.1	1.8	8.29946e-05	0.000110567	Botanical
Namwala	27	Baphia massaiensis	2.5	2.5	0.000789623	0.000594456	Botanical
Namwala	28	Baphia massaiensis	2	1.9	0.000456203	0.000376331	Botanical
Namwala	29	Baphia massaiensis	3.2	2.7	0.00144879	0.00098576	Botanical
Namwala	30	Baphia massaiensis	1.2	2.7	0.000129934	0.000132144	Botanical
Namwala	31	Baphia massaiensis	1.3	2.7	0.000158194	0.000155692	Botanical
Namwala	32	Baphia massaiensis	4.1	4	0.0026646	0.00163791	Botanical
Namwala	33	Baphia massaiensis	1.4	2.7	0.00018981	0.000181221	Botanical
Namwala	34	Baphia massaiensis	1.3	2.6	0.000158194	0.000155692	Botanical
Namwala	35	Baphia massaiensis	1.1	2.1	8.29946e-05	0.000110567	Botanical
Namwala	36	Baphia massaiensis	2	2.8	0.000456203	0.000376331	Botanical
Namwala	37	Baphia massaiensis	2	2.8	0.000456203	0.000376331	Botanical
Namwala	38	Baphia massaiensis	1.1	2.6	0.00010491	0.000110567	Botanical
Namwala	39	Baphia massaiensis	1.5	2.7	0.000224898	0.000208735	Botanical
Namwala	40	Baphia massaiensis	1.2	2	0.000129934	0.000132144	Botanical
Namwala	41	Baphia massaiensis	1.1	2	0.00010491	0.000110567	Botanical
Namwala	42	Baphia massaiensis	1.1	2	0.00010491	0.000110567	Botanical
Namwala	43	Baphia massaiensis	2	3	0.000456203	0.000376331	Botanical
Namwala	44	Baphia massaiensis	1.9	2	0.000402151	0.00033879	Botanical
Namwala	45	Baphia massaiensis	1.1	2	8.29946e-05	0.000110567	Botanical
Namwala	46	Combretum celastroides	1.3	1.8	0.000158194	0.000155692	Botanical
Namwala	47	Combretum celastroides	2.4	2.7	0.00071422	0.00054676	Botanical
Namwala	48	Combretum celastroides	1.1	1.7	8.29946e-05	0.000110567	Botanical
Namwala	49	Combretum celastroides	1.1	1.8	8.29946e-05	0.000110567	Botanical
Namwala	50	Combretum celastroides	2.7	2.6	0.000954102	0.000695982	Botanical
Namwala	51	Combretum celastroides	1.5	2.6	0.000224898	0.000208735	Botanical
Namwala	52	Combretum celastroides	1.4	2	0.00018981	0.000181221	Botanical
Namwala	53	Combretum celastroides	1.4	2	0.00018981	0.000181221	Botanical
Namwala	54	Combretum celastroides	2.2	3.1	0.000576668	0.000457484	Botanical
Namwala	55	Combretum celastroides	1.3	3.1	0.000158194	0.000155692	Botanical
Namwala	56	Combretum celastroides	1.3	3.1	0.000158194	0.000155692	Botanical
Namwala	57	Combretum celastroides	2	3.1	0.000456203	0.000376331	Botanical
Namwala	58	Combretum celastroides	2.3	3.1	0.000643264	0.000501104	Botanical
Namwala	59	Combretum celastroides	1.2	3.2	0.000129934	0.000132144	Botanical
Namwala	60	Combretum celastroides	1.2	3.2	0.000129934	0.000132144	Botanical
Namwala	61	Combretum celastroides	1.1	3.2	8.29946e-05	0.000110567	Botanical
Namwala	62	Combretum celastroides	2	3	0.000456203	0.000376331	Botanical
Namwala	63	Combretum celastroides	1.1	2.1	8.29946e-05	0.000110567	Botanical
Namwala	64	Combretum celastroides	2.4	4	0.00071422	0.00054676	Botanical
Namwala	65	Combretum celastroides	1.1	2.1	8.29946e-05	0.000110567	Botanical
Namwala	66	Combretum celastroides	1.1	2.1	0.00010491	0.000110567	Botanical
Namwala	67	Combretum celastroides	1.1	3	8.29946e-05	0.000110567	Botanical
Namwala	68	Combretum celastroides	1.1	2.5	8.29946e-05	0.000110567	Botanical
Namwala	69	Combretum celastroides	1.1	2.5	0.00010491	0.000110567	Botanical
Namwala	70	Combretum zeyheri	1.1	1.9	8.29946e-05	0.000110567	Botanical
Namwala	71	Diplorhynchus candylocarpon	1.1	1.7	8.29946e-05	0.000110567	Botanical
Namwala	72	Diplorhynchus candylocarpon	1.8	2.3	0.000352095	0.000303265	Botanical
Namwala	73	Diplorhynchus candylocarpon	1.1	2.3	8.29946e-05	0.000110567	Botanical
Namwala	74	Diplorhynchus candylocarpon	2	2.5	0.000456203	0.000376331	Botanical
Namwala	75	Friesodielsia obovata	1.3	1.8	0.000158194	0.000155692	Botanical
Namwala	76	Friesodielsia obovata	1.1	2.2	8.29946e-05	0.000110567	Botanical
Namwala	77	Friesodielsia obovata	1.1	2.3	8.29946e-05	0.000110567	Botanical
Namwala	78	Friesodielsia obovata	1.1	2.6	8.29946e-05	0.000110567	Botanical
Namwala	79	Friesodielsia obovata	1.1	2.2	8.29946e-05	0.000110567	Botanical
Namwala	80	Friesodielsia obovata	1.1	1.6	8.29946e-05	0.000110567	Botanical
Namwala	81	Friesodielsia obovata	1.1	2.1	8.29946e-05	0.000110567	Botanical
Namwala	82	Markhamia obtusifolia	2.2	2.2	0.000576668	0.000457484	Botanical
Namwala	83	Markhamia obtusifolia	1.7	1.4	0.000305934	0.000269752	Botanical
Namwala	84	Markhamia obtusifolia	1.1	1.3	8.29946e-05	0.000110567	Botanical
Namwala	85	Markhamia obtusifolia	1.1	1.5	8.29946e-05	0.000110567	Botanical
Namwala	86	Markhamia obtusifolia	1.1	1.3	8.29946e-05	0.000110567	Botanical
Namwala	87	Mutwamaila	2.3	3.5	0.000643264	0.000501104	Tonga
Namwala	88	Pseudolachnostylis maprouneifolia	1.1	2.2	8.29946e-05	0.000110567	Botanical
Namwala	89	Pseudolachnostylis maprouneifolia	0.8	2.2	4.79499e-05	5.758e-05	Botanical
Namwala	90	Pseudolachnostylis maprouneifolia	1.1	2.4	8.29946e-05	0.000110567	Botanical
Namwala	91	Rhus longipes	1.1	2.7	8.29946e-05	0.000110567	Botanical
Namwala	92	Zanha africana	2	2.5	0.000456203	0.000376331	Botanical
Namwala	93	Zanha africana	2.7	2.7	0.000954102	0.000695982	Botanical
Namwala	94	Zanha africana	1.5	1.8	0.000224898	0.000208735	Botanical
Namwala	95	Baphia massaiensis	1.7	2.6	0.000305934	0.000269752	Botanical
Namwala	96	Baphia massaiensis	2.7	1.9	0.000954102	0.000695982	Botanical
Namwala	97	Baphia massaiensis	1.1	2.3	0.00010491	0.000110567	Botanical
Namwala	98	Baphia massaiensis	1.1	2.3	8.29946e-05	0.000110567	Botanical
Namwala	99	Baphia massaiensis	1.3	2.4	0.000158194	0.000155692	Botanical
Namwala	100	Baphia massaiensis	1.1	1.9	8.29946e-05	0.000110567	Botanical
Namwala	101	Baphia massaiensis	3.1	3.2	0.00134	0.00092368	Botanical
Namwala	102	Baphia massaiensis	1.8	3.2	0.000352095	0.000303265	Botanical
Namwala	103	Baphia massaiensis	1.9	2.7	0.000402151	0.00033879	Botanical
Namwala	104	Cassia abbreviata	1.9	2.3	0.000402151	0.00033879	Botanical
Namwala	105	Combretum celastroides	1.9	1.9	0.000402151	0.00033879	Botanical
Namwala	106	Combretum celastroides	2.1	2.1	0.000514344	0.000415894	Botanical
Namwala	107	Combretum celastroides	1.3	2.5	0.000158194	0.000155692	Botanical
Namwala	108	Combretum celastroides	1.4	2.5	0.00018981	0.000181221	Botanical
Namwala	109	Combretum celastroides	1.6	2	0.00026357	0.000238244	Botanical
Namwala	110	Combretum celastroides	1.7	2.1	0.000305934	0.000269752	Botanical
Namwala	111	Combretum celastroides	1.6	2.1	0.00026357	0.000238244	Botanical
Namwala	112	Combretum celastroides	1.1	2.1	8.29946e-05	0.000110567	Botanical
Namwala	113	Diplorhynchus candylocarpon	2.7	3	0.000954102	0.000695982	Botanical
Namwala	114	Diplorhynchus candylocarpon	1.1	2.1	8.29946e-05	0.000110567	Botanical
Namwala	115	Diplorhynchus candylocarpon	3.4	2.9	0.00168165	0.00111613	Botanical
Namwala	116	Diplorhynchus candylocarpon	3.5	3.5	0.00180588	0.00118442	Botanical
Namwala	117	Diplorhynchus candylocarpon	2	2.5	0.000456203	0.000376331	Botanical
Namwala	118	Diplorhynchus candylocarpon	1.1	1.8	4.79499e-05	0.000110567	Botanical
Namwala	119	Diplorhynchus candylocarpon	1.1	2.1	0.00010491	0.000110567	Botanical
Namwala	120	Diplorhynchus candylocarpon	1.1	2.1	0.00010491	0.000110567	Botanical
Namwala	121	Diplorhynchus candylocarpon	1.1	1.8	0.00010491	0.000110567	Botanical
Namwala	122	Friesodielsia obovata	1.5	1.6	0.000224898	0.000208735	Botanical
Namwala	123	Friesodielsia obovata	1.5	2.2	0.000224898	0.000208735	Botanical
Namwala	124	Friesodielsia obovata	1.1	1.9	8.29946e-05	0.000110567	Botanical
Namwala	125	Friesodielsia obovata	1.1	1.8	8.29946e-05	0.000110567	Botanical
Namwala	126	Friesodielsia obovata	1.1	1.8	8.29946e-05	0.000110567	Botanical
Namwala	127	Friesodielsia obovata	1.1	2.3	8.29946e-05	0.000110567	Botanical
Namwala	128	Friesodielsia obovata	1.1	2.6	8.29946e-05	0.000110567	Botanical
Namwala	129	Friesodielsia obovata	1.1	2.6	8.29946e-05	0.000110567	Botanical
Namwala	130	Friesodielsia obovata	1.4	2.6	0.00018981	0.000181221	Botanical
Namwala	131	Friesodielsia obovata	1.1	3.5	8.29946e-05	0.000110567	Botanical
Namwala	132	Friesodielsia obovata	1.1	2.1	8.29946e-05	0.000110567	Botanical
Namwala	133	Friesodielsia obovata	1.1	1.6	8.29946e-05	0.000110567	Botanical
Namwala	134	Friesodielsia obovata	1.1	2.5	8.29946e-05	0.000110567	Botanical
Namwala	135	Friesodielsia obovata	1.1	2.5	8.29946e-05	0.000110567	Botanical
Namwala	136	Friesodielsia obovata	1.4	2.2	0.00018981	0.000181221	Botanical
Namwala	137	Friesodielsia obovata	1.1	2.7	8.29946e-05	0.000110567	Botanical
Namwala	138	Friesodielsia obovata	1.1	2.1	8.29946e-05	0.000110567	Botanical
Namwala	139	Friesodielsia obovata	1.1	2	8.29946e-05	0.000110567	Botanical
Namwala	140	Friesodielsia obovata	1.4	2.7	0.00018981	0.000181221	Botanical
Namwala	141	Friesodielsia obovata	1.1	2.1	8.29946e-05	0.000110567	Botanical
Namwala	142	Hymenocardia acida	1.1	2	8.29946e-05	0.000110567	Botanical
Namwala	143	Markhamia obtusifolia	2.2	2.3	0.000576668	0.000457484	Botanical
Namwala	144	Markhamia obtusifolia	2.4	2.6	0.00071422	0.00054676	Botanical
Namwala	145	Moonze	1.1	1.6	8.29946e-05	0.000110567	Tonga
Namwala	146	Mwingili	1.1	1.9	8.29946e-05	0.000110567	Tonga
Namwala	147	Pterocarpus angolensis	3.9	4	0.00235631	0.0014784	Botanical
Namwala	148	Terminalia sericea	1.1	2.2	8.29946e-05	0.000110567	Botanical
Namwala	149	Terminalia sericea	2.9	3	0.00113735	0.000805714	Botanical
Namwala	150	Baphia massaiensis	1.1	1.8	8.29946e-05	0.000110567	Botanical
Namwala	151	Baphia massaiensis	2.3	4	0.000643264	0.000501104	Botanical
Namwala	152	Baphia massaiensis	1.1	2.8	8.29946e-05	0.000110567	Botanical
Namwala	153	Baphia massaiensis	1.1	2	8.29946e-05	0.000110567	Botanical
Namwala	154	Baphia massaiensis	2	3	0.000456203	0.000376331	Botanical
Namwala	155	Baphia massaiensis	1.1	2.2	8.29946e-05	0.000110567	Botanical
Namwala	156	Baphia massaiensis	1.1	1.7	8.29946e-05	0.000110567	Botanical
Namwala	157	Baphia massaiensis	1.1	2.2	8.29946e-05	0.000110567	Botanical
Namwala	158	Baphia massaiensis	1.1	2	8.29946e-05	0.000110567	Botanical
Namwala	159	Baphia massaiensis	1.1	1.7	8.29946e-05	0.000110567	Botanical
Namwala	160	Baphia massaiensis	1.1	1.8	8.29946e-05	0.000110567	Botanical
Namwala	161	Baphia massaiensis	1.1	2.2	0.00010491	0.000110567	Botanical
Namwala	162	Baphia massaiensis	1.1	1.9	8.29946e-05	0.000110567	Botanical
Namwala	163	Baphia massaiensis	1.1	1.6	8.29946e-05	0.000110567	Botanical
Namwala	164	Baphia massaiensis	1.1	2.1	8.29946e-05	0.000110567	Botanical
Namwala	165	Baphia massaiensis	1.1	2.3	8.29946e-05	0.000110567	Botanical
Namwala	166	Baphia massaiensis	1.1	2.2	8.29946e-05	0.000110567	Botanical
Namwala	167	Baphia massaiensis	0.5	1.9	1.50988e-05	2.19822e-05	Botanical
Namwala	168	Baphia massaiensis	1.1	2.5	8.29946e-05	0.000110567	Botanical
Namwala	169	Pterocarpus angolensis	3	3.8	0.00123621	0.000863666	Botanical
Namwala	170	Pterocarpus angolensis	1.1	1.7	8.29946e-05	0.000110567	Botanical
Namwala	171	Pterocarpus angolensis	4	2.7	0.00250765	0.00155711	Botanical
Namwala	172	Baikiaea plurijuga	1.2	25	0.000129934	0.000132144	Botanical
Namwala	173	Baphia massaiensis	1.1	2	8.29946e-05	0.000110567	Botanical
Namwala	174	Baphia massaiensis	2.8	3.9	0.00104334	0.00074982	Botanical
Namwala	175	Baphia massaiensis	1.1	2.1	8.29946e-05	0.000110567	Botanical
Namwala	176	Combretum celastroides	1.8	2.5	0.000352095	0.000303265	Botanical
Namwala	177	Combretum celastroides	1.6	2.5	0.00026357	0.000238244	Botanical
Namwala	178	Combretum celastroides	2	4	0.000456203	0.000376331	Botanical
Namwala	179	Commiphora mollis	2.8	2.3	0.00104334	0.00074982	Botanical
Namwala	180	Commiphora mollis	1.1	1.9	8.29946e-05	0.000110567	Botanical
Namwala	181	Diplorhynchus candylocarpon	2.7	2.2	0.000954102	0.000695982	Botanical
Namwala	182	Diplorhynchus candylocarpon	1.2	2	0.000129934	0.000132144	Botanical
Namwala	183	Diplorhynchus candylocarpon	1.1	2.3	8.29946e-05	0.000110567	Botanical
Namwala	184	Diplorhynchus candylocarpon	1.1	2.7	8.29946e-05	0.000110567	Botanical
Namwala	185	Friesodielsia obovata	1.1	1.5	8.29946e-05	0.000110567	Botanical
Namwala	186	Friesodielsia obovata	1.1	1.7	8.29946e-05	0.000110567	Botanical
Namwala	187	Friesodielsia obovata	1.1	2	8.29946e-05	0.000110567	Botanical
Namwala	188	Friesodielsia obovata	1.1	1.7	8.29946e-05	0.000110567	Botanical
Namwala	189	Friesodielsia obovata	0.5	2	1.50988e-05	2.19822e-05	Botanical
Namwala	190	Friesodielsia obovata	1.1	2.9	8.29946e-05	0.000110567	Botanical
Namwala	191	Friesodielsia obovata	1.1	3	8.29946e-05	0.000110567	Botanical
Namwala	192	Friesodielsia obovata	1.1	2.5	8.29946e-05	0.000110567	Botanical
Namwala	193	Friesodielsia obovata	1.1	2.7	8.29946e-05	0.000110567	Botanical
Namwala	194	Friesodielsia obovata	1.5	3.8	0.000224898	0.000208735	Botanical
Namwala	195	Friesodielsia obovata	1.2	2.7	0.000129934	0.000132144	Botanical
Namwala	196	Friesodielsia obovata	1.1	3	8.29946e-05	0.000110567	Botanical
Namwala	197	Friesodielsia obovata	1.4	4	0.00018981	0.000181221	Botanical
Namwala	198	Friesodielsia obovata	2	4.2	0.000456203	0.000376331	Botanical
Namwala	199	Friesodielsia obovata	1.3	3	0.000158194	0.000155692	Botanical
Namwala	200	Friesodielsia obovata	1.1	2.5	8.29946e-05	0.000110567	Botanical
Namwala	201	Friesodielsia obovata	1.5	3	0.000224898	0.000208735	Botanical
Namwala	202	Friesodielsia obovata	1.1	3.2	8.29946e-05	0.000110567	Botanical
Namwala	203	Friesodielsia obovata	1.6	3	0.00026357	0.000238244	Botanical
Namwala	204	Friesodielsia obovata	1.1	2.2	8.29946e-05	0.000110567	Botanical
Namwala	205	Friesodielsia obovata	1.1	2.7	0.00010491	0.000110567	Botanical
Namwala	206	Friesodielsia obovata	1.1	2.3	8.29946e-05	0.000110567	Botanical
Namwala	207	Friesodielsia obovata	1.3	2.5	0.000158194	0.000155692	Botanical
Namwala	208	Friesodielsia obovata	1.1	2.9	8.29946e-05	0.000110567	Botanical
Namwala	209	Friesodielsia obovata	1.1	2.7	8.29946e-05	0.000110567	Botanical
Namwala	210	Friesodielsia obovata	1.1	2	8.29946e-05	0.000110567	Botanical
Namwala	211	Friesodielsia obovata	1.1	2	8.29946e-05	0.000110567	Botanical
Namwala	212	Friesodielsia obovata	1.1	2	8.29946e-05	0.000110567	Botanical
Namwala	213	Friesodielsia obovata	1.1	2.9	8.29946e-05	0.000110567	Botanical
Namwala	214	Friesodielsia obovata	1.1	2.2	8.29946e-05	0.000110567	Botanical
Namwala	215	Friesodielsia obovata	1.4	2.8	0.00018981	0.000181221	Botanical
Namwala	216	Friesodielsia obovata	1.1	2.1	8.29946e-05	0.000110567	Botanical
Namwala	217	Friesodielsia obovata	1.1	2	8.29946e-05	0.000110567	Botanical
Namwala	218	Friesodielsia obovata	1.4	2.7	0.00018981	0.000181221	Botanical
Namwala	219	Friesodielsia obovata	1.5	2.8	0.000224898	0.000208735	Botanical
Namwala	220	Friesodielsia obovata	1.1	2	8.29946e-05	0.000110567	Botanical
Namwala	221	Friesodielsia obovata	1.2	3	0.000129934	0.000132144	Botanical
Namwala	222	Mang'omba	2.7	2.5	0.000954102	0.000695982	Tonga
Namwala	223	Markhamia obtusifolia	1.1	2	8.29946e-05	0.000110567	Botanical
Namwala	224	Markhamia obtusifolia	1.1	1.8	8.29946e-05	0.000110567	Botanical
Namwala	225	Markhamia obtusifolia	1.8	2	0.000352095	0.000303265	Botanical
Namwala	226	Markhamia obtusifolia	1.1	1.7	8.29946e-05	0.000110567	Botanical
Namwala	227	Matu	1.5	3.8	0.000224898	0.000208735	Tonga
Namwala	228	Pterocarpus angolensis	3.6	3	0.00193539	0.00125479	Botanical
Namwala	229	Stantwasokwe	1.1	2.1	8.29946e-05	0.000110567	Tonga
Namwala	230	Stantwasokwe	1.1	2	8.29946e-05	0.000110567	Tonga
Namwala	231	Stantwasokwe	1.1	2	8.29946e-05	0.000110567	Tonga
Namwala	232	Stantwasokwe	1.1	2	8.29946e-05	0.000110567	Tonga
Namwala	233	Stantwasokwe	1.1	2.3	8.29946e-05	0.000110567	Tonga
Namwala	234	Stantwasokwe	1.1	2	8.29946e-05	0.000110567	Tonga
Namwala	235	Zanha africana	2.2	3.7	0.000576668	0.000457484	Botanical
Namwala	236	Baphia massaiensis	2.2	2.8	0.000576668	0.000457484	Botanical
Namwala	237	Baphia massaiensis	2.2	2.8	0.000576668	0.000457484	Botanical
Namwala	238	Baphia massaiensis	1.1	2	0.00010491	0.000110567	Botanical
Namwala	239	Baphia massaiensis	1.1	2	0.00010491	0.000110567	Botanical
Namwala	240	Combretum celastroides	1.1	1.7	8.29946e-05	0.000110567	Botanical
Namwala	241	Friesodielsia obovata	1.1	1.9	8.29946e-05	0.000110567	Botanical
Namwala	242	Friesodielsia obovata	1.1	2	8.29946e-05	0.000110567	Botanical
Namwala	243	Friesodielsia obovata	1.1	1.9	8.29946e-05	0.000110567	Botanical
Namwala	244	Friesodielsia obovata	1.1	2.5	8.29946e-05	0.000110567	Botanical
Namwala	245	Friesodielsia obovata	1.1	1.6	8.29946e-05	0.000110567	Botanical
Namwala	246	Baphia massaiensis	1.1	1.6	8.29946e-05	0.000110567	Botanical
Namwala	247	Baphia massaiensis	1.1	1.6	8.29946e-05	0.000110567	Botanical
Namwala	248	Baphia massaiensis	1.1	1.6	0.00010491	0.000110567	Botanical
Namwala	249	Baphia massaiensis	1.1	1.6	8.29946e-05	0.000110567	Botanical
Namwala	250	Baphia massaiensis	1.1	1.9	8.29946e-05	0.000110567	Botanical
Namwala	251	Combretum molle	4	3	0.00250765	0.00155711	Botanical
Namwala	252	Combretum molle	3.5	3	0.00180588	0.00118442	Botanical
Namwala	253	Friesodielsia obovata	1.1	1.5	8.29946e-05	0.000110567	Botanical
Namwala	254	Friesodielsia obovata	1.3	2	0.000158194	0.000155692	Botanical
Namwala	255	Friesodielsia obovata	1.3	2.3	0.000158194	0.000155692	Botanical
Namwala	256	Friesodielsia obovata	2.8	3	0.00104334	0.00074982	Botanical
Namwala	257	Friesodielsia obovata	2.3	4	0.000643264	0.000501104	Botanical
Namwala	258	Baphia massaiensis	1.1	2	8.29946e-05	0.000110567	Botanical
Namwala	259	Friesodielsia obovata	1.7	2.1	0.000305934	0.000269752	Botanical
Namwala	260	Friesodielsia obovata	1.1	2.1	8.29946e-05	0.000110567	Botanical
Namwala	261	Friesodielsia obovata	1.5	2.1	0.000224898	0.000208735	Botanical
Namwala	262	Friesodielsia obovata	1.1	2.1	8.29946e-05	0.000110567	Botanical
Namwala	263	Pterocarpus angolensis	1.1	1.7	8.29946e-05	0.000110567	Botanical
Namwala	264	Pterocarpus angolensis	1.1	1.7	8.29946e-05	0.000110567	Botanical
Namwala	265	Pterocarpus angolensis	1.3	1.7	0.000158194	0.000155692	Botanical
Namwala	266	Pterocarpus angolensis	1.3	1.7	0.000158194	0.000155692	Botanical
Namwala	267	Pterocarpus angolensis	1.1	1.7	8.29946e-05	0.000110567	Botanical
Namwala	268	Pterocarpus angolensis	4.2	2.3	0.00282724	0.00172081	Botanical
Namwala	269	Pterocarpus angolensis	1.5	1.6	0.000224898	0.000208735	Botanical
Namwala	270	Pterocarpus angolensis	1.8	2	0.000352095	0.000303265	Botanical
Namwala	271	Baphia massaiensis	1.3	2.5	0.000158194	0.000155692	Botanical
Namwala	272	Baphia massaiensis	1.8	2.5	0.000352095	0.000303265	Botanical
Namwala	273	Baphia massaiensis	2.2	2.5	0.000576668	0.000457484	Botanical
Namwala	274	Baphia massaiensis	2.5	3	0.000789623	0.000594456	Botanical
Namwala	275	Baphia massaiensis	1.2	3	0.000129934	0.000132144	Botanical
Namwala	276	Baphia massaiensis	1.6	2.5	0.00026357	0.000238244	Botanical
Namwala	277	Baphia massaiensis	1.1	1.6	8.29946e-05	0.000110567	Botanical
Namwala	278	Baphia massaiensis	1.6	1.8	0.00026357	0.000238244	Botanical
Namwala	279	Baphia massaiensis	1.3	2	0.000158194	0.000155692	Botanical
Namwala	280	Baphia massaiensis	1.8	2	0.000352095	0.000303265	Botanical
Namwala	281	Markhamia obtusifolia	1.3	2	0.000158194	0.000155692	Botanical
Namwala	282	Baikiaea plurijuga	1.5	2.1	0.000224898	0.000208735	Botanical
Namwala	283	Baikiaea plurijuga	1.6	2.1	0.00026357	0.000238244	Botanical
Namwala	284	Baphia massaiensis	2	3	0.000456203	0.000376331	Botanical
Namwala	285	Baphia massaiensis	1.1	1.9	8.29946e-05	0.000110567	Botanical
Namwala	286	Baphia massaiensis	1.1	1.9	8.29946e-05	0.000110567	Botanical
Namwala	287	Baphia massaiensis	1.1	1.8	8.29946e-05	0.000110567	Botanical
Namwala	288	Baphia massaiensis	1.2	2	0.000129934	0.000132144	Botanical
Namwala	289	Baphia massaiensis	1.1	1.5	8.29946e-05	0.000110567	Botanical
Namwala	290	Baphia massaiensis	1.1	1.5	8.29946e-05	0.000110567	Botanical
Namwala	291	Baphia massaiensis	1.1	2	8.29946e-05	0.000110567	Botanical
Namwala	292	Baphia massaiensis	1.1	2	8.29946e-05	0.000110567	Botanical
Namwala	293	Baphia massaiensis	1.1	1.8	8.29946e-05	0.000110567	Botanical
Namwala	294	Baphia massaiensis	1.1	1.8	8.29946e-05	0.000110567	Botanical
Namwala	295	Baphia massaiensis	1.5	1.8	0.000224898	0.000208735	Botanical
Namwala	296	Baphia massaiensis	1.1	1.8	8.29946e-05	0.000110567	Botanical
Namwala	297	Baphia massaiensis	1.8	2.2	0.000352095	0.000303265	Botanical
Namwala	298	Cassia abbreviata	2.8	2.2	0.00104334	0.00074982	Botanical
Namwala	299	Combretum molle	1.2	1.9	0.000129934	0.000132144	Botanical
Namwala	300	Combretum molle	1.1	2	8.29946e-05	0.000110567	Botanical
Namwala	301	Combretum molle	1.1	1.8	8.29946e-05	0.000110567	Botanical
Namwala	302	Combretum molle	1.1	2	8.29946e-05	0.000110567	Botanical
Namwala	303	Combretum molle	1.1	2	8.29946e-05	0.000110567	Botanical
Namwala	304	Combretum molle	1.1	1.7	8.29946e-05	0.000110567	Botanical
Namwala	305	Combretum molle	1.1	1.4	8.29946e-05	0.000110567	Botanical
Namwala	306	Combretum molle	1.1	2.4	8.29946e-05	0.000110567	Botanical
Namwala	307	Combretum molle	1.1	1.7	8.29946e-05	0.000110567	Botanical
Namwala	308	Commiphora mollis	2	2.5	0.000456203	0.000376331	Botanical
Namwala	309	Dichrostachys cinerea	1.1	1.7	8.29946e-05	0.000110567	Botanical
Namwala	310	Diplorhynchus candylocarpon	1.6	2.1	0.00026357	0.000238244	Botanical
Namwala	311	Diplorhynchus candylocarpon	2.6	3.1	0.000869556	0.000644195	Botanical
Namwala	312	Diplorhynchus candylocarpon	1	2	8.29946e-05	9.09538e-05	Botanical
Namwala	313	Diplorhynchus candylocarpon	2.8	3	0.00104334	0.00074982	Botanical
Namwala	314	Diplorhynchus candylocarpon	1.5	3	0.000224898	0.000208735	Botanical
Namwala	315	Diplorhynchus candylocarpon	2.3	2	0.000643264	0.000501104	Botanical
Namwala	316	Diplorhynchus candylocarpon	1.1	2	8.29946e-05	0.000110567	Botanical
Namwala	317	Diplorhynchus candylocarpon	1.1	2.2	8.29946e-05	0.000110567	Botanical
Namwala	318	Friesodielsia obovata	1.1	2.1	8.29946e-05	0.000110567	Botanical
Namwala	319	Friesodielsia obovata	1.1	2.4	8.29946e-05	0.000110567	Botanical
Namwala	320	Friesodielsia obovata	1.1	2.4	8.29946e-05	0.000110567	Botanical
Namwala	321	Friesodielsia obovata	1.1	3.2	8.29946e-05	0.000110567	Botanical
Namwala	322	Friesodielsia obovata	1.1	3.2	8.29946e-05	0.000110567	Botanical
Namwala	323	Friesodielsia obovata	1.1	3.2	8.29946e-05	0.000110567	Botanical
Namwala	324	Friesodielsia obovata	1.1	3.2	8.29946e-05	0.000110567	Botanical
Namwala	325	Friesodielsia obovata	1.1	3.2	8.29946e-05	0.000110567	Botanical
Namwala	326	Friesodielsia obovata	1.1	4	3.45311e-05	0.000110567	Botanical
Namwala	327	Friesodielsia obovata	1.1	1.8	8.29946e-05	0.000110567	Botanical
Namwala	328	Friesodielsia obovata	1.1	2	8.29946e-05	0.000110567	Botanical
Namwala	329	Friesodielsia obovata	1.3	3	0.000158194	0.000155692	Botanical
Namwala	330	Friesodielsia obovata	1.1	2	8.29946e-05	0.000110567	Botanical
Namwala	331	Friesodielsia obovata	1.1	2	8.29946e-05	0.000110567	Botanical
Namwala	332	Friesodielsia obovata	1.1	2	8.29946e-05	0.000110567	Botanical
Namwala	333	Friesodielsia obovata	1.1	2.2	8.29946e-05	0.000110567	Botanical
Namwala	334	Friesodielsia obovata	1.3	2.2	0.000158194	0.000155692	Botanical
Namwala	335	Friesodielsia obovata	1.1	2.2	8.29946e-05	0.000110567	Botanical
Namwala	336	Friesodielsia obovata	1.1	2.2	8.29946e-05	0.000110567	Botanical
Namwala	337	Friesodielsia obovata	1.1		8.29946e-05	0.000110567	Botanical
Namwala	338	Friesodielsia obovata	1.1	2	8.29946e-05	0.000110567	Botanical
Namwala	339	Friesodielsia obovata	1.1	2	8.29946e-05	0.000110567	Botanical
Namwala	340	Ibu	1.1	2	8.29946e-05	0.000110567	Ila
Namwala	341	Markhamia obtusifolia	2.3	2	0.000643264	0.000501104	Botanical
Namwala	342	Markhamia obtusifolia	1.5	2	0.000224898	0.000208735	Botanical
Namwala	343	Markhamia obtusifolia	1.1	1.9	8.29946e-05	0.000110567	Botanical
Namwala	344	Markhamia obtusifolia	2.2	2.2	0.000576668	0.000457484	Botanical
Namwala	345	Markhamia obtusifolia	2.3	2	0.000643264	0.000501104	Botanical
Namwala	346	Markhamia obtusifolia	1.1	2	8.29946e-05	0.000110567	Botanical
Namwala	347	Markhamia obtusifolia	1.1	1.6	8.29946e-05	0.000110567	Botanical
Namwala	348	Matu	1.1	2	8.29946e-05	0.000110567	Tonga
Namwala	349	Mung'omba	1.5	2.2	0.000224898	0.000208735	Tonga
Namwala	350	Pseudolachnostylis maprouneifolia	1.2	2.3	0.000129934	0.000132144	Botanical
Namwala	351	Pterocarpus angolensis	3	2.7	0.00123621	0.000863666	Botanical
Namwala	352	Rhus longipes	1.1	2	8.29946e-05	0.000110567	Botanical
Namwala	353	Zanha africana	1.1	2	0.00010491	0.000110567	Botanical
Namwala	354	Zanha africana	1.1	2	8.29946e-05	0.000110567	Botanical
Namwala	355	Baphia massaiensis	1.1	1.7	8.29946e-05	0.000110567	Botanical
Namwala	356	Baphia massaiensis	2.2	3	0.000576668	0.000457484	Botanical
Namwala	357	Baphia massaiensis	2.3	3	0.000643264	0.000501104	Botanical
Namwala	358	Baphia massaiensis	2.2	2.5	0.000576668	0.000457484	Botanical
Namwala	359	Baphia massaiensis	1.1	1.7	8.29946e-05	0.000110567	Botanical
Namwala	360	Baphia massaiensis	1.1	1.7	8.29946e-05	0.000110567	Botanical
Namwala	361	Baphia massaiensis	1.1	1.7	8.29946e-05	0.000110567	Botanical
Namwala	362	Baphia massaiensis	1.1	1.7	8.29946e-05	0.000110567	Botanical
Namwala	363	Baphia massaiensis	4.3	4	0.00299562	0.0018058	Botanical
Namwala	364	Baphia massaiensis	3.3	4	0.00156265	0.00104991	Botanical
Namwala	365	Baphia massaiensis	4	4	0.00250765	0.00155711	Botanical
Namwala	366	Combretum celastroides	3.8	4	0.00221054	0.00140178	Botanical
Namwala	367	Combretum celastroides	2.2	3	0.000576668	0.000457484	Botanical
Namwala	368	Combretum celastroides	3.1	3	0.00134	0.00092368	Botanical
Namwala	369	Combretum celastroides	3	4	0.00123621	0.000863666	Botanical
Namwala	370	Combretum celastroides	4.5	4	0.00334988	0.00198208	Botanical
Namwala	371	Combretum celastroides	1.8	2	0.000352095	0.000303265	Botanical
Namwala	372	Combretum celastroides	1.1		0.00010491	0.000110567	Botanical
Namwala	373	Combretum molle	1.1	1.7	8.29946e-05	0.000110567	Botanical
Namwala	374	Combretum molle	3	2	0.00123621	0.000863666	Botanical
Namwala	375	Combretum molle	2.8	2	0.00104334	0.00074982	Botanical
Namwala	376	Mutungambabala	1.5	2.2	0.000224898	0.000208735	Tonga
Namwala	377	Mutungambabala	1.1	2.2	0.00010491	0.000110567	Tonga
Namwala	378	Pterocarpus angolensis	1.1	1.8	8.29946e-05	0.000110567	Botanical
Namwala	379	Combretum celastroides	1.8	3	0.000352095	0.000303265	Botanical
Namwala	380	Combretum celastroides	2.4	3.4	0.00071422	0.00054676	Botanical
Namwala	381	Combretum celastroides	2.1	3.2	0.000514344	0.000415894	Botanical
Namwala	382	Combretum celastroides	2.1	3.4	0.000514344	0.000415894	Botanical
Namwala	383	Combretum celastroides	2.1	2.9	0.000514344	0.000415894	Botanical
Namwala	384	Combretum celastroides	1.1	3	8.29946e-05	0.000110567	Botanical
Namwala	385	Combretum celastroides	1.5	2.1	0.000224898	0.000208735	Botanical
Namwala	386	Combretum celastroides	3.5	3	0.00180588	0.00118442	Botanical
Namwala	387	Diplorhynchus candylocarpon	3.4	1.8	0.00168165	0.00111613	Botanical
Namwala	388	Baphia massaiensis	1.1	1.3	8.29946e-05	0.000110567	Botanical
Namwala	389	Baphia massaiensis	1.1	2	8.29946e-05	0.000110567	Botanical
Namwala	390	Baphia massaiensis	1.1	1.7	8.29946e-05	0.000110567	Botanical
Namwala	391	Baphia massaiensis	1.1	1.9	8.29946e-05	0.000110567	Botanical
Namwala	392	Combretum celastroides	3.2	2.8	0.00144879	0.00098576	Botanical
Namwala	393	Combretum celastroides	2.4	2.8	0.00071422	0.00054676	Botanical
Namwala	394	Combretum celastroides	2.5	2.9	0.000789623	0.000594456	Botanical
Namwala	395	Combretum celastroides	2.1	2.9	0.000514344	0.000415894	Botanical
Namwala	396	Markhamia obtusifolia	1.1	1.5	8.29946e-05	0.000110567	Botanical
Namwala	397	Namwala1?	1.1	1.4	8.29946e-05	0.000110567	Not identified
Namwala	398	Ximenia americana	1.9	2.3	0.000402151	0.00033879	Botanical
Namwala	399	Ximenia americana	1.4	1.5	0.00018981	0.000181221	Botanical
Namwala	400	Ximenia americana	2.1	3	0.000514344	0.000415894	Botanical
Namwala	401	Ximenia americana	1.5	3	0.000224898	0.000208735	Botanical
Namwala	402	Baphia massaiensis	2.8	3	0.00104334	0.00074982	Botanical
Namwala	403	Baphia massaiensis	2	2.5	0.000456203	0.000376331	Botanical
Namwala	404	Baphia massaiensis	1.1	2	8.29946e-05	0.000110567	Botanical
Namwala	405	Baphia massaiensis	1.5	2	0.000224898	0.000208735	Botanical
Namwala	406	Diplorhynchus candylocarpon	2.9	2	0.00113735	0.000805714	Botanical
Namwala	407	Diplorhynchus candylocarpon	1.2	1.7	0.000129934	0.000132144	Botanical
Namwala	408	Diplorhynchus candylocarpon	1.1	1.6	8.29946e-05	0.000110567	Botanical
Namwala	409	Diplorhynchus candylocarpon	1.3	2	0.000158194	0.000155692	Botanical
Namwala	410	Diplorhynchus candylocarpon	1.1	3.5	8.29946e-05	0.000110567	Botanical
Namwala	411	Diplorhynchus candylocarpon	3.7	3.2	0.00207025	0.00132725	Botanical
Namwala	412	Diplorhynchus candylocarpon	3	3.2	0.00123621	0.000863666	Botanical
Namwala	413	Diplorhynchus candylocarpon	3.6	3.2	0.00193539	0.00125479	Botanical
Namwala	414	Diplorhynchus candylocarpon	1.8	2.1	0.000352095	0.000303265	Botanical
Namwala	415	Diplorhynchus candylocarpon	1.6	2.1	0.00026357	0.000238244	Botanical
Namwala	416	Diplorhynchus candylocarpon	1.1	2	8.29946e-05	0.000110567	Botanical
Namwala	417	Diplorhynchus candylocarpon	2.7	2.1	0.000954102	0.000695982	Botanical
Namwala	418	Friesodielsia obovata	1.1	2	0.00010491	0.000110567	Botanical
Namwala	419	Friesodielsia obovata	1.6	3	0.00026357	0.000238244	Botanical
Namwala	420	Friesodielsia obovata	1.5	1.8	0.000224898	0.000208735	Botanical
Namwala	421	Friesodielsia obovata	1.1	1.8	8.29946e-05	0.000110567	Botanical
Namwala	422	Friesodielsia obovata	1.4	2	0.00018981	0.000181221	Botanical
Namwala	423	Friesodielsia obovata	1.1	2	0.00010491	0.000110567	Botanical
Namwala	424	Friesodielsia obovata	1.1	2	8.29946e-05	0.000110567	Botanical
Namwala	425	Friesodielsia obovata	1.1	2	8.29946e-05	0.000110567	Botanical
Namwala	426	Friesodielsia obovata	1.1	2	8.29946e-05	0.000110567	Botanical
Namwala	427	Markhamia obtusifolia	1.4	2	0.00018981	0.000181221	Botanical
Namwala	428	Markhamia obtusifolia	1.5	2	0.000224898	0.000208735	Botanical
Namwala	429	Markhamia obtusifolia	1.1	1.6	8.29946e-05	0.000110567	Botanical
Namwala	430	Markhamia obtusifolia	1.5	1.6	0.000224898	0.000208735	Botanical
Namwala	431	Markhamia obtusifolia	1.1	1.5	8.29946e-05	0.000110567	Botanical
Namwala	432	Markhamia obtusifolia	1.1	2	0.00010491	0.000110567	Botanical
Namwala	433	Markhamia obtusifolia	1.1	1.7	0.00010491	0.000110567	Botanical
Namwala	434	Markhamia obtusifolia	1.4	2	0.00018981	0.000181221	Botanical
Namwala	435	Markhamia obtusifolia	1.1	2	0.00010491	0.000110567	Botanical
Namwala	436	Markhamia obtusifolia	3.8	3.2	0.00221054	0.00140178	Botanical
Namwala	437	Pterocarpus angolensis	3.2	3	0.00144879	0.00098576	Botanical
Namwala	438	Pterocarpus angolensis	3.5	3	0.00180588	0.00118442	Botanical
Namwala	439	Pterocarpus angolensis	3.7	3.2	0.00207025	0.00132725	Botanical
Namwala	440	Pterocarpus angolensis	3.8	3	0.00221054	0.00140178	Botanical
Namwala	441	Pterocarpus angolensis	3	3	0.00123621	0.000863666	Botanical
Namwala	442	Pterocarpus angolensis	2.2	3	0.000576668	0.000457484	Botanical
Namwala	443	Pterocarpus angolensis	2.8	3	0.00104334	0.00074982	Botanical
Namwala	444	Pterocarpus angolensis	4.5	4	0.00334988	0.00198208	Botanical
Namwala	445	Pterocarpus angolensis	2.4	4	0.00071422	0.00054676	Botanical
Namwala	446	Pterocarpus angolensis	3.4	3	0.00168165	0.00111613	Botanical
Namwala	447	Pterocarpus angolensis	1.6	1.7	0.00026357	0.000238244	Botanical
Namwala	448	Pterocarpus angolensis	1.1	1.5	8.29946e-05	0.000110567	Botanical
Namwala	449	Pterocarpus angolensis	4.5	4	0.00334988	0.00198208	Botanical
Namwala	450	Pterocarpus angolensis	3.4	3	0.00168165	0.00111613	Botanical
Namwala	451	Pterocarpus angolensis	2.8	2.7	0.00104334	0.00074982	Botanical
Namwala	452	Pterocarpus angolensis	2.1	2	0.000514344	0.000415894	Botanical
Namwala	453	Pterocarpus angolensis	2	2.6	0.000456203	0.000376331	Botanical
Namwala	454	Pterocarpus angolensis	2.3	3	0.000643264	0.000501104	Botanical
Namwala	455	Pterocarpus angolensis	4	4	0.00250765	0.00155711	Botanical
Namwala	456	Pterocarpus angolensis	3.1	3	0.00134	0.00092368	Botanical
Namwala	457	Pterocarpus angolensis	3.1	3	0.00134	0.00092368	Botanical
Namwala	458	Pterocarpus angolensis	4.2	2.7	0.00282724	0.00172081	Botanical
Namwala	459	Pterocarpus angolensis	5.5	5	0.0054865	0.00299002	Botanical
Namwala	460	Pterocarpus angolensis	3.5	3	0.00180588	0.00118442	Botanical
Namwala	461	Pterocarpus angolensis	1.2	1.7	0.000129934	0.000132144	Botanical
Namwala	462	Pterocarpus angolensis	3	2.5	0.00123621	0.000863666	Botanical
Namwala	463	Pterocarpus angolensis	1.7	2.3	0.000305934	0.000269752	Botanical
Namwala	464	Pterocarpus angolensis	3.2	3.5	0.00144879	0.00098576	Botanical
Namwala	465	Ricinodendron rautanenii	2	2	0.000456203	0.000376331	Botanical
Namwala	466	Baikiaea plurijuga	1.1	1.8	0.00010491	0.000110567	Botanical
Namwala	467	Baikiaea plurijuga	1.2	1.8	0.000129934	0.000132144	Botanical
Namwala	468	Baphia massaiensis	1.7	2.5	0.000305934	0.000269752	Botanical
Namwala	469	Baphia massaiensis	1.4	2	0.00018981	0.000181221	Botanical
Namwala	470	Baphia massaiensis	3.7	3	0.00207025	0.00132725	Botanical
Namwala	471	Baphia massaiensis	3.9	2.5	0.00235631	0.0014784	Botanical
Namwala	472	Baphia massaiensis	2.3	2.5	0.000643264	0.000501104	Botanical
Namwala	473	Baphia massaiensis	3.1	2.5	0.00134	0.00092368	Botanical
Namwala	474	Baphia massaiensis	2.8	2.2	0.00104334	0.00074982	Botanical
Namwala	475	Baphia massaiensis	1.1	2.2	8.29946e-05	0.000110567	Botanical
Namwala	476	Baphia massaiensis	1.5	2	0.000224898	0.000208735	Botanical
Namwala	477	Baphia massaiensis	1.1	1.9	8.29946e-05	0.000110567	Botanical
Namwala	478	Baphia massaiensis	1.1	1.9	8.29946e-05	0.000110567	Botanical
Namwala	479	Baphia massaiensis	1.1	1.9	8.29946e-05	0.000110567	Botanical
Namwala	480	Baphia massaiensis	1.1	1.9	8.29946e-05	0.000110567	Botanical
Namwala	481	Baphia massaiensis	2.2	1.7	0.000576668	0.000457484	Botanical
Namwala	482	Baphia massaiensis	1.5	2.1	0.000224898	0.000208735	Botanical
Namwala	483	Baphia massaiensis	1.1	2.1	8.29946e-05	0.000110567	Botanical
Namwala	484	Baphia massaiensis	1.1	2.1	8.29946e-05	0.000110567	Botanical
Namwala	485	Baphia massaiensis	1.1	1.8	8.29946e-05	0.000110567	Botanical
Namwala	486	Baphia massaiensis	1.1	1.9	8.29946e-05	0.000110567	Botanical
Namwala	487	Baphia massaiensis	1.1	1.7	8.29946e-05	0.000110567	Botanical
Namwala	488	Baphia massaiensis	1.2	2	0.000129934	0.000132144	Botanical
Namwala	489	Baphia massaiensis	1.8	2	0.000352095	0.000303265	Botanical
Namwala	490	Baphia massaiensis	2.8	2.8	0.00104334	0.00074982	Botanical
Namwala	491	Baphia massaiensis	1.3	2.2	0.000158194	0.000155692	Botanical
Namwala	492	Baphia massaiensis	2.5	3.1	0.000789623	0.000594456	Botanical
Namwala	493	Baphia massaiensis	1.2	1.7	0.000129934	0.000132144	Botanical
Namwala	494	Baphia massaiensis	1.2	1.6	0.000129934	0.000132144	Botanical
Namwala	495	Cassia abbreviata	1.1	1.7	8.29946e-05	0.000110567	Botanical
Namwala	496	Cassia abbreviata	1.1	1.7	8.29946e-05	0.000110567	Botanical
Namwala	497	Diplorhynchus candylocarpon	3.1	2.5	0.00134	0.00092368	Botanical
Namwala	498	Diplorhynchus candylocarpon	1.1	1.6	8.29946e-05	0.000110567	Botanical
Namwala	499	Diplorhynchus candylocarpon	2.3	2	0.000643264	0.000501104	Botanical
Namwala	500	Diplorhynchus candylocarpon	2.3	2.3	0.000643264	0.000501104	Botanical
Namwala	501	Diplorhynchus candylocarpon	2.1	2.2	0.000514344	0.000415894	Botanical
Namwala	502	Friesodielsia obovata	1.9	2	0.000402151	0.00033879	Botanical
Namwala	503	Friesodielsia obovata	1.2	2	0.000129934	0.000132144	Botanical
Namwala	504	Friesodielsia obovata	2	2	0.000456203	0.000376331	Botanical
Namwala	505	Friesodielsia obovata	1.1	1.7	8.29946e-05	0.000110567	Botanical
Namwala	506	Friesodielsia obovata	1.1	1.7	8.29946e-05	0.000110567	Botanical
Namwala	507	Friesodielsia obovata	1.2	2	0.000129934	0.000132144	Botanical
Namwala	508	Friesodielsia obovata	1.4	2.5	0.00018981	0.000181221	Botanical
Namwala	509	Friesodielsia obovata	1.1	2	8.29946e-05	0.000110567	Botanical
Namwala	510	Friesodielsia obovata	1.1	2	8.29946e-05	0.000110567	Botanical
Namwala	511	Friesodielsia obovata	1.1	2	8.29946e-05	0.000110567	Botanical
Namwala	512	Friesodielsia obovata	1.3	2	0.000158194	0.000155692	Botanical
Namwala	513	Friesodielsia obovata	1.2	2	0.000129934	0.000132144	Botanical
Namwala	514	Friesodielsia obovata	1.6	2	0.00026357	0.000238244	Botanical
Namwala	515	Friesodielsia obovata	1.1	2	8.29946e-05	0.000110567	Botanical
Namwala	516	Friesodielsia obovata	1.1	2.2	8.29946e-05	0.000110567	Botanical
Namwala	517	Friesodielsia obovata	1.1	2.1	8.29946e-05	0.000110567	Botanical
Namwala	518	Friesodielsia obovata	1.1	2	8.29946e-05	0.000110567	Botanical
Namwala	519	Friesodielsia obovata	2.2	2	0.000576668	0.000457484	Botanical
Namwala	520	Friesodielsia obovata	1.1	2	8.29946e-05	0.000110567	Botanical
Namwala	521	Friesodielsia obovata	1.3	2.5	0.000158194	0.000155692	Botanical
Namwala	522	Friesodielsia obovata	1.1	2.5	8.29946e-05	0.000110567	Botanical
Namwala	523	Friesodielsia obovata	1.1	2.5	8.29946e-05	0.000110567	Botanical
Namwala	524	Friesodielsia obovata	1.1	2.5	8.29946e-05	0.000110567	Botanical
Namwala	525	Friesodielsia obovata	1.1	1.7	8.29946e-05	0.000110567	Botanical
Namwala	526	Friesodielsia obovata	1.1	1.7	8.29946e-05	0.000110567	Botanical
Namwala	527	Friesodielsia obovata	1.1	1.6	8.29946e-05	0.000110567	Botanical
Namwala	528	Friesodielsia obovata	1.1	1.6	8.29946e-05	0.000110567	Botanical
Namwala	529	Friesodielsia obovata	1.1	1.6	8.29946e-05	0.000110567	Botanical
Namwala	530	Friesodielsia obovata	1.1	2	8.29946e-05	0.000110567	Botanical
Namwala	531	Pterocarpus angolensis	2.3	2.2	0.000643264	0.000501104	Botanical
Namwala	532	Rhus longipes	1.2	2	0.000129934	0.000132144	Botanical
Namwala	533	Rhus longipes	1.5	2	0.000224898	0.000208735	Botanical
Namwala	534	Rhus longipes	1.9	2	0.000402151	0.00033879	Botanical
Namwala	535	Rhus longipes	2	2	0.000456203	0.000376331	Botanical
Namwala	536	Rhus longipes	1.6	2	0.00026357	0.000238244	Botanical
Namwala	537	Rhus longipes	1.2	2	0.000129934	0.000132144	Botanical
Namwala	538	stantwasokwe	1.2	1.8	0.000129934	0.000132144	Tonga
Namwala	539	stantwasokwe	1.1	1.8	0.00010491	0.000110567	Tonga
Namwala	540	stantwasokwe	1.6	1.8	0.00026357	0.000238244	Tonga
Namwala	541	stantwasokwe	1.1	2	8.29946e-05	0.000110567	Tonga
Namwala	542	stantwasokwe	1.1	2	8.29946e-05	0.000110567	Tonga
Namwala	543	stantwasokwe	1.2	2.5	0.000129934	0.000132144	Tonga
Namwala	544	stantwasokwe	1.1	2.5	8.29946e-05	0.000110567	Tonga
Namwala	545	Strychnos innocua	3.7	2.6	0.00207025	0.00132725	Botanical
Namwala	546	Strychnos innocua	2.8	2.6	0.00104334	0.00074982	Botanical
Namwala	547	Zanha africana	4	3.2	0.00250765	0.00155711	Botanical
Namwala	548	Zanha africana	2.2	3.2	0.000576668	0.000457484	Botanical
Sesheke	1	Baphia massaiensis	1.1	2	8.47172e-05	0.000112862	Botanical
Sesheke	2	Baphia massaiensis	1.1	4.2	8.47172e-05	0.000112862	Botanical
Sesheke	3	Friesodielsia obovata	6.5	1.6	0.0084448	0.00429772	Botanical
Sesheke	4	Friesodielsia obovata	1.4	7	0.000193749	0.000184982	Botanical
Sesheke	5	Friesodielsia obovata	1.1	7	8.47172e-05	0.000112862	Botanical
Sesheke	6	Friesodielsia obovata	2	7	0.000465672	0.000384142	Botanical
Sesheke	7	Friesodielsia obovata	1.2	7	0.000132631	0.000134887	Botanical
Sesheke	8	Friesodielsia obovata	1.2	7	0.000132631	0.000134887	Botanical
Sesheke	9	Friesodielsia obovata	1.4	7	0.000193749	0.000184982	Botanical
Sesheke	10	Friesodielsia obovata	2	7	0.000465672	0.000384142	Botanical
Sesheke	11	Friesodielsia obovata	1.1	7	8.47172e-05	0.000112862	Botanical
Sesheke	12	Friesodielsia obovata	1.1	7	8.47172e-05	0.000112862	Botanical
Sesheke	13	Friesodielsia obovata	1.3	5	0.000161477	0.000158924	Botanical
Sesheke	14	Friesodielsia obovata	1.1	5	8.47172e-05	0.000112862	Botanical
Sesheke	15	Friesodielsia obovata	1.1	5	8.47172e-05	0.000112862	Botanical
Sesheke	16	Friesodielsia obovata	1.7	5	0.000312284	0.000275351	Botanical
Sesheke	17	Friesodielsia obovata	1.8	5	0.000359403	0.00030956	Botanical
Sesheke	18	Friesodielsia obovata	1.1	5	8.47172e-05	0.000112862	Botanical
Sesheke	19	Friesodielsia obovata	1.2	5	0.000132631	0.000134887	Botanical
Sesheke	20	Friesodielsia obovata	1.1	5	8.47172e-05	0.000112862	Botanical
Sesheke	21	Friesodielsia obovata	1.1	5	8.47172e-05	0.000112862	Botanical
Sesheke	22	Friesodielsia obovata	2	6	0.000465672	0.000384142	Botanical
Sesheke	23	Friesodielsia obovata	1.2	6	0.000132631	0.000134887	Botanical
Sesheke	24	Friesodielsia obovata	1.1	6	8.47172e-05	0.000112862	Botanical
Sesheke	25	Friesodielsia obovata	1.1	6	8.47172e-05	0.000112862	Botanical
Sesheke	26	Friesodielsia obovata	1.1	6	8.47172e-05	0.000112862	Botanical
Sesheke	27	Friesodielsia obovata	1.1	6	8.47172e-05	0.000112862	Botanical
Sesheke	28	Friesodielsia obovata	1.1	6	8.47172e-05	0.000112862	Botanical
Sesheke	29	Friesodielsia obovata	1.4	6	0.000193749	0.000184982	Botanical
Sesheke	30	Friesodielsia obovata	2	6	0.000465672	0.000384142	Botanical
Sesheke	31	Friesodielsia obovata	1.2	6	0.000132631	0.000134887	Botanical
Sesheke	32	Friesodielsia obovata	1.5	6	0.000229566	0.000213068	Botanical
Sesheke	33	Namulomo	1.7	3	0.000312284	0.000275351	Lozi
Sesheke	34	Namulomo	1.1	3	8.47172e-05	0.000112862	Lozi
Sesheke	35	Namulomo	1.1	3	8.47172e-05	0.000112862	Lozi
Sesheke	36	Namulomo	3.6		0.00197556	0.00128084	Lozi
Sesheke	37	Namulomo	2.7	5	0.000973906	0.000710428	Lozi
Sesheke	38	Namulomo	2.7	5	0.000973906	0.000710428	Lozi
Sesheke	39	Namulomo	1.1	5	8.47172e-05	0.000112862	Lozi
Sesheke	40	Namulomo	1.7	5	0.000312284	0.000275351	Lozi
Sesheke	41	Namulomo	1.2	5	0.000132631	0.000134887	Lozi
Sesheke	42	Namulomo	1.7	5	0.000312284	0.000275351	Lozi
Sesheke	43	Namulomo	1.2	5	0.000132631	0.000134887	Lozi
Sesheke	44	Namulomo	3	5	0.00126187	0.000881592	Lozi
Sesheke	45	Namulomo	3	5	0.00126187	0.000881592	Lozi
Sesheke	46	Namulomo	3.5	5	0.00184336	0.00120901	Lozi
Sesheke	47	Namulomo	2.8	5	0.001065	0.000765384	Lozi
Sesheke	48	Namulomo	1.6	5	0.000269041	0.000243189	Lozi
Sesheke	49	Namulomo	1.7	5	0.000312284	0.000275351	Lozi
Sesheke	50	Pseudolachnostylis maprouneifolia	2.8	5	0.001065	0.000765384	Botanical
Sesheke	51	Pseudolachnostylis maprouneifolia	1.1	5	8.47172e-05	0.000112862	Botanical
Sesheke	52	Pseudolachnostylis maprouneifolia	2	5	0.000465672	0.000384142	Botanical
Sesheke	53	Pseudolachnostylis maprouneifolia	3	5	0.00126187	0.000881592	Botanical
Sesheke	54	Pseudolachnostylis maprouneifolia	1.8	5	0.000359403	0.00030956	Botanical
Sesheke	55	Pseudolachnostylis maprouneifolia	2	5	0.000465672	0.000384142	Botanical
Sesheke	56	Pseudolachnostylis maprouneifolia	2.3	5	0.000656615	0.000511505	Botanical
Sesheke	57	Pseudolachnostylis maprouneifolia	1.7	5	0.000312284	0.000275351	Botanical
Sesheke	58	Pseudolachnostylis maprouneifolia	2.3	5	0.000656615	0.000511505	Botanical
Sesheke	59	Pseudolachnostylis maprouneifolia	2.8	5	0.001065	0.000765384	Botanical
Sesheke	60	Pseudolachnostylis maprouneifolia	1.6	5	0.000269041	0.000243189	Botanical
Sesheke	61	Pseudolachnostylis maprouneifolia	1.8	5	0.000359403	0.00030956	Botanical
Sesheke	62	Pseudolachnostylis maprouneifolia	2.5	5	0.000806012	0.000606794	Botanical
Sesheke	63	Pseudolachnostylis maprouneifolia	3	5	0.00126187	0.000881592	Botanical
Sesheke	64	Pseudolachnostylis maprouneifolia	1.6	5	0.000269041	0.000243189	Botanical
Sesheke	65	Pseudolachnostylis maprouneifolia	3	6	0.00126187	0.000881592	Botanical
Sesheke	66	Pseudolachnostylis maprouneifolia	3.3	6	0.00159508	0.0010717	Botanical
Sesheke	67	Pseudolachnostylis maprouneifolia	2.8	6	0.001065	0.000765384	Botanical
Sesheke	68	Pterocarpus antunesii	3	5	0.00126187	0.000881592	Botanical
Sesheke	69	Pterocarpus antunesii	2.5	5	0.000806012	0.000606794	Botanical
Sesheke	70	Pterocarpus antunesii	3.2	5	0.00147886	0.00100622	Botanical
Sesheke	71	Pterocarpus antunesii	2.7	5	0.000973906	0.000710428	Botanical
Sesheke	72	Pterocarpus antunesii	2.7	5	0.000973906	0.000710428	Botanical
Sesheke	73	Pterocarpus antunesii	1.3	5	0.000161477	0.000158924	Botanical
Sesheke	74	Pterocarpus antunesii	4	5	0.0025597	0.00158943	Botanical
Sesheke	75	Pterocarpus antunesii	2.2	5	0.000588637	0.000466979	Botanical
Sesheke	76	Pterocarpus antunesii	3.2	5	0.00147886	0.00100622	Botanical
Sesheke	77	Pterocarpus antunesii	1.5	6	0.000229566	0.000213068	Botanical
Sesheke	78	Pterocarpus antunesii	1.8	6	0.000359403	0.00030956	Botanical
Sesheke	79	Pterocarpus antunesii	2.6	6	0.000887605	0.000657566	Botanical
Sesheke	80	Pterocarpus antunesii	1.1	6	0.000107088	0.000112862	Botanical
Sesheke	81	Pterocarpus antunesii	3.2	6	0.00147886	0.00100622	Botanical
Sesheke	82	Pterocarpus antunesii	2.2	6	0.000588637	0.000466979	Botanical
Sesheke	83	Pterocarpus antunesii	1.3	6	0.000161477	0.000158924	Botanical
Sesheke	84	Pterocarpus antunesii	2.6	6	0.000887605	0.000657566	Botanical
Sesheke	85	Pterocarpus antunesii	1.5	6	0.000229566	0.000213068	Botanical
Sesheke	86	Pterocarpus antunesii	1.2	6	0.000132631	0.000134887	Botanical
Sesheke	87	Baikiaea plurijuga	4.1	5.6	0.00271991	0.00167191	Botanical
Sesheke	88	Baikiaea plurijuga	3	5.6	0.00126187	0.000881592	Botanical
Sesheke	89	Baikiaea plurijuga	2	5.6	0.000465672	0.000384142	Botanical
Sesheke	90	Friesodielsia obovata	1.1	2.5	8.47172e-05	0.000112862	Botanical
Sesheke	91	Friesodielsia obovata	1.1	2.5	8.47172e-05	0.000112862	Botanical
Sesheke	92	Friesodielsia obovata	1.3	2.5	0.000161477	0.000158924	Botanical
Sesheke	93	Friesodielsia obovata	1.2	2.5	0.000132631	0.000134887	Botanical
Sesheke	94	Friesodielsia obovata	2	2.5	0.000465672	0.000384142	Botanical
Sesheke	95	Friesodielsia obovata	1.1	2	8.47172e-05	0.000112862	Botanical
Sesheke	96	Friesodielsia obovata	1.1	4	0.000107088	0.000112862	Botanical
Sesheke	97	Friesodielsia obovata	1.1	4	8.47172e-05	0.000112862	Botanical
Sesheke	98	Friesodielsia obovata	1.7	4	0.000312284	0.000275351	Botanical
Sesheke	99	Friesodielsia obovata	1.4	2.5	0.000193749	0.000184982	Botanical
Sesheke	100	Friesodielsia obovata	1.2	1.5	0.000132631	0.000134887	Botanical
Sesheke	101	Friesodielsia obovata	1.1	2.5	8.47172e-05	0.000112862	Botanical
Sesheke	102	Friesodielsia obovata	1.2	2.5	0.000132631	0.000134887	Botanical
Sesheke	103	Friesodielsia obovata	1.4	2.5	0.000193749	0.000184982	Botanical
Sesheke	104	Friesodielsia obovata	1.2	2.5	0.000132631	0.000134887	Botanical
Sesheke	105	Friesodielsia obovata	1.1	2.5	0.000107088	0.000112862	Botanical
Sesheke	106	Friesodielsia obovata	1.7	3.5	0.000312284	0.000275351	Botanical
Sesheke	107	Hippocratea africana	1.2	3	0.000132631	0.000134887	Botanical
Sesheke	108	Hippocratea africana	1.8	3	0.000359403	0.00030956	Botanical
Sesheke	109	Combretum hereroense	3	4.8	0.00126187	0.000881592	Botanical
Sesheke	110	Combretum hereroense	1.5	4.8	0.000229566	0.000213068	Botanical
Sesheke	111	Combretum hereroense	4.7	7.1	0.00380524	0.00221175	Botanical
Sesheke	112	Combretum hereroense	1.6	4.1	0.000269041	0.000243189	Botanical
Sesheke	113	Combretum hereroense	1.1	3.8	0.000107088	0.000112862	Botanical
Sesheke	114	Combretum hereroense	1.6	3	0.000269041	0.000243189	Botanical
Sesheke	115	Combretum hereroense	3.2	5.7	0.00147886	0.00100622	Botanical
Sesheke	116	Combretum hereroense	3	4	0.00126187	0.000881592	Botanical
Sesheke	117	Combretum hereroense	1.5	4	0.000229566	0.000213068	Botanical
Sesheke	118	Combretum hereroense	1.3	3.8	0.000161477	0.000158924	Botanical
Sesheke	119	Terminalia sericea	1.1	1.7	8.47172e-05	0.000112862	Botanical
Sesheke	120	Pseudolachnostylis maprouneifolia	1.5	3.1	0.000229566	0.000213068	Botanical
Sesheke	121	Pseudolachnostylis maprouneifolia	1.4	3.1	0.000193749	0.000184982	Botanical
Sesheke	122	Pseudolachnostylis maprouneifolia	1.1	3.1	8.47172e-05	0.000112862	Botanical
Sesheke	123	Pseudolachnostylis maprouneifolia	1.1	3.1	8.47172e-05	0.000112862	Botanical
Sesheke	124	Pseudolachnostylis maprouneifolia	1.1	3.1	8.47172e-05	0.000112862	Botanical
Sesheke	125	Pseudolachnostylis maprouneifolia	1.1	3.1	8.47172e-05	0.000112862	Botanical
Sesheke	126	Pseudolachnostylis maprouneifolia	1.1	1.8	8.47172e-05	0.000112862	Botanical
Sesheke	127	Pseudolachnostylis maprouneifolia	1.1	3.2	8.47172e-05	0.000112862	Botanical
Sesheke	128	Pseudolachnostylis maprouneifolia	2	3.2	0.000465672	0.000384142	Botanical
Sesheke	129	Pseudolachnostylis maprouneifolia	1.1	3.2	8.47172e-05	0.000112862	Botanical
Sesheke	130	Pseudolachnostylis maprouneifolia	1.1	3.2	8.47172e-05	0.000112862	Botanical
Sesheke	131	Pseudolachnostylis maprouneifolia	1.2	4.3	0.000132631	0.000134887	Botanical
Sesheke	132	Pterocarpus antunesii	1.3	4.3	0.000161477	0.000158924	Botanical
Sesheke	133	Pterocarpus antunesii	1	4.3	8.47172e-05	9.28416e-05	Botanical
Sesheke	134	Pterocarpus antunesii	4.1	4.3	0.00271991	0.00167191	Botanical
Sesheke	135	Pterocarpus antunesii	2.5	4.2	0.000806012	0.000606794	Botanical
Sesheke	136	Pterocarpus antunesii	1.1	4.3	8.47172e-05	0.000112862	Botanical
Sesheke	137	Pterocarpus antunesii	1.1	4.3	8.47172e-05	0.000112862	Botanical
Sesheke	138	Pterocarpus antunesii	1.1	4.3	8.47172e-05	0.000112862	Botanical
Sesheke	139	Pterocarpus antunesii	1.1	4.3	8.47172e-05	0.000112862	Botanical
Sesheke	140	Pterocarpus antunesii	1.1	4.3	8.47172e-05	0.000112862	Botanical
Sesheke	141	Pterocarpus antunesii	1.1	4.3	0.000107088	0.000112862	Botanical
Sesheke	142	Pterocarpus antunesii	1.1	4.3	8.47172e-05	0.000112862	Botanical
Sesheke	143	Pterocarpus antunesii	1.1	2	8.47172e-05	0.000112862	Botanical
Sesheke	144	Pterocarpus antunesii	1.1	1.3	8.47172e-05	0.000112862	Botanical
Sesheke	145	Pterocarpus antunesii	1.1	2	8.47172e-05	0.000112862	Botanical
Sesheke	146	Pterocarpus antunesii	4.5	5	0.00341941	0.00202322	Botanical
Sesheke	147	Pterocarpus antunesii	1.1	5	8.47172e-05	0.000112862	Botanical
Sesheke	148	Pterocarpus antunesii	3	5	0.00126187	0.000881592	Botanical
Sesheke	149	Pterocarpus antunesii	4.4	3	0.00323561	0.00193218	Botanical
Sesheke	150	Pterocarpus antunesii	2.6	3	0.000887605	0.000657566	Botanical
Sesheke	151	Pterocarpus antunesii	2.3	7	0.000656615	0.000511505	Botanical
Sesheke	152	Pterocarpus antunesii	4.1	3.2	0.00271991	0.00167191	Botanical
Sesheke	153	Pterocarpus antunesii	2.2	2	0.000588637	0.000466979	Botanical
Sesheke	154	Acacia ataxacantha	1.1	1.7	0.000107088	0.000112862	Botanical
Sesheke	155	Acacia ataxacantha	1.1	2.2	8.47172e-05	0.000112862	Botanical
Sesheke	156	Acacia ataxacantha	1.1	2.5	8.47172e-05	0.000112862	Botanical
Sesheke	157	Acacia ataxacantha	1.1	2.5	8.47172e-05	0.000112862	Botanical
Sesheke	158	Acacia ataxacantha	1.1	2	8.47172e-05	0.000112862	Botanical
Sesheke	159	Baphia massaiensis	1.1	1.6	0.000107088	0.000112862	Botanical
Sesheke	160	Baphia massaiensis	1.1	1.4	8.47172e-05	0.000112862	Botanical
Sesheke	161	Baphia massaiensis	1.2	2.3	0.000132631	0.000134887	Botanical
Sesheke	162	Baphia massaiensis	1.2	1.7	0.000132631	0.000134887	Botanical
Sesheke	163	Baphia massaiensis	1.1	1.8	8.47172e-05	0.000112862	Botanical
Sesheke	164	Baphia massaiensis	1.1	2	8.47172e-05	0.000112862	Botanical
Sesheke	165	Baphia massaiensis	1.1	2.2	0.000107088	0.000112862	Botanical
Sesheke	166	Baphia massaiensis	1.1	1.65	8.47172e-05	0.000112862	Botanical
Sesheke	167	Baphia massaiensis	1.1	1.6	8.47172e-05	0.000112862	Botanical
Sesheke	168	Baphia massaiensis	1.1	1.7	8.47172e-05	0.000112862	Botanical
Sesheke	169	Baphia massaiensis	1.1	1.6	8.47172e-05	0.000112862	Botanical
Sesheke	170	Baphia massaiensis	1.4	1.7	0.000193749	0.000184982	Botanical
Sesheke	171	Lonchocarpus nelsii	1.1	1.6	8.47172e-05	0.000112862	Botanical
Sesheke	172	Lonchocarpus nelsii	1.1	1.55	8.47172e-05	0.000112862	Botanical
Sesheke	173	Lonchocarpus nelsii	1.1	1.55	8.47172e-05	0.000112862	Botanical
Sesheke	174	Lonchocarpus nelsii	1.1	1.55	8.47172e-05	0.000112862	Botanical
Sesheke	175	Lonchocarpus nelsii	1.1	1.55	8.47172e-05	0.000112862	Botanical
Sesheke	176	Markhamia zanzibarica	1.1	1.6	8.47172e-05	0.000112862	Botanical
Sesheke	177	Diplorhynchus candylocarpon	1.1	2.1	0.000107088	0.000112862	Botanical
Sesheke	178	Diplorhynchus candylocarpon	1.1	1.6	8.47172e-05	0.000112862	Botanical
Sesheke	179	Baphia massaiensis	1.1	2.5	8.47172e-05	0.000112862	Botanical
Sesheke	180	Baphia massaiensis	1.1	3	8.47172e-05	0.000112862	Botanical
Sesheke	181	Baphia massaiensis	1.1	2.5	8.47172e-05	0.000112862	Botanical
Sesheke	182	Markhamia zanzibarica	4.9	3.5	0.00421579	0.00240888	Botanical
Sesheke	183	Markhamia zanzibarica	2	2.5	0.000465672	0.000384142	Botanical
Sesheke	184	Markhamia zanzibarica	1.5	1.9	0.000229566	0.000213068	Botanical
Sesheke	185	Markhamia zanzibarica	1.1	1.9	8.47172e-05	0.000112862	Botanical
Sesheke	186	Markhamia zanzibarica	1.1	2	8.47172e-05	0.000112862	Botanical
Sesheke	187	Markhamia zanzibarica	2.2	2.3	0.000588637	0.000466979	Botanical
Sesheke	188	Pseudolachnostylis maprouneifolia	1.1	3.7	0.000107088	0.000112862	Botanical
Sesheke	189	Pseudolachnostylis maprouneifolia	1.1	3.9	0.000107088	0.000112862	Botanical
Sesheke	190	Pseudolachnostylis maprouneifolia	1	2.2	8.47172e-05	9.28416e-05	Botanical
Sesheke	191	Pseudolachnostylis maprouneifolia	1.2	1.7	0.000132631	0.000134887	Botanical
Sesheke	192	Pseudolachnostylis maprouneifolia	1.1	2.9	0.000107088	0.000112862	Botanical
Sesheke	193	Pseudolachnostylis maprouneifolia	1.1	4	8.47172e-05	0.000112862	Botanical
Sesheke	194	Pseudolachnostylis maprouneifolia	1.1	1.8	8.47172e-05	0.000112862	Botanical
Sesheke	195	Pseudolachnostylis maprouneifolia	1.1	2.1	8.47172e-05	0.000112862	Botanical
Sesheke	196	Pterocarpus antunesii	1.1	3.2	8.47172e-05	0.000112862	Botanical
Sesheke	197	Pterocarpus antunesii	1.1	2.4	8.47172e-05	0.000112862	Botanical
Sesheke	198	Pterocarpus antunesii	1.2	3.2	0.000132631	0.000134887	Botanical
Sesheke	199	Baphia massaiensis	1.1	1.6	8.47172e-05	0.000112862	Botanical
Sesheke	200	Baphia massaiensis	1.1	1.7	8.47172e-05	0.000112862	Botanical
Sesheke	201	Baphia massaiensis	1.1	1.7	8.47172e-05	0.000112862	Botanical
Sesheke	202	Baphia massaiensis	1.1	1.7	8.47172e-05	0.000112862	Botanical
Sesheke	203	Lonchocarpus nelsii	1.1	1.75	8.47172e-05	0.000112862	Botanical
Sesheke	204	Lonchocarpus nelsii	1.3	2.2	0.000161477	0.000158924	Botanical
Sesheke	205	Lonchocarpus nelsii	1.2	2.3	0.000132631	0.000134887	Botanical
Sesheke	206	Acacia ataxacantha	1.1	3.8	8.47172e-05	0.000112862	Botanical
Sesheke	207	Baikiaea plurijuga	2.2	4	0.000588637	0.000466979	Botanical
Sesheke	208	Combretum hereroense	1.1	1.8	8.47172e-05	0.000112862	Botanical
Sesheke	209	Namulomo	1.1	1.6	8.47172e-05	0.000112862	Lozi
