# Supplementary material for: Data for developing allometric models and evaluating carbon stocks of the Zambezi Teak Forests in Zambia
Source: Data Brief. 2018 Feb 28;17:1361–73. doi: 10.1016/j.dib.2018.02.057 (PMC5854870; doi:10.1016/j.dib.2018.02.057)
Supplement: Supplementary file 3 — Supplementary Information 2: Parameters of all surveyed large trees (≥ 5 cm DBH) (See excel file available in electronic format). [file mmc3.xlsx]

## Sheet: Large trees
Appendix 1: Parameters of all surveyed Large trees (≥ 5cm DBH)
Site	Tree No.	Species	DBH (cm)	Total Height (m)	Above-ground carbon (t C/ha)	Below-ground carbon (t C/ha)	Language of the species name
Kabompo	1	Baikiaea plurijuga	28	9.5	0.0278402	0.0101306	Botanical
Kabompo	2	Baikiaea plurijuga	55	15.1	0.136844	0.0403973	Botanical
Kabompo	3	Baikiaea plurijuga	60	9	0.168017	0.0482807	Botanical
Kabompo	4	Baikiaea plurijuga	36	11.4	0.0503616	0.0169531	Botanical
Kabompo	5	Baikiaea plurijuga	39	13.1	0.0608261	0.0199742	Botanical
Kabompo	6	Baikiaea plurijuga	33	12.3	0.0410177	0.014185	Botanical
Kabompo	7	Baphia massaiensis	9	5.9	0.00191461	0.000990263	Botanical
Kabompo	8	Baphia massaiensis	8	9.2	0.00145022	0.000777946	Botanical
Kabompo	9	Baphia massaiensis	14	9.2	0.00542828	0.00244842	Botanical
Kabompo	10	Baphia massaiensis	14	6	0.00542828	0.00244842	Botanical
Kabompo	11	Baphia massaiensis	11	7	0.0030735	0.00149384	Botanical
Kabompo	12	Baphia massaiensis	8.5	5	0.00167314	0.00088083	Botanical
Kabompo	13	Baphia massaiensis	10	6	0.00245473	0.00122885	Botanical
Kabompo	14	Baphia massaiensis	10	6	0.00245473	0.00122885	Botanical
Kabompo	15	Baphia massaiensis	7	7	0.00105841	0.000591746	Botanical
Kabompo	16	Baphia massaiensis	13	8.1	0.00455776	0.00210351	Botanical
Kabompo	17	Baphia massaiensis	8	8	0.00145022	0.000777946	Botanical
Kabompo	18	Baphia massaiensis	12.5	11	0.00415505	0.0019411	Botanical
Kabompo	19	Diplorhynchus candylocarpon	15	7	0.00638754	0.00282016	Botanical
Kabompo	20	Diplorhynchus candylocarpon	6	8	0.000735787	0.000431494	Botanical
Kabompo	21	Diplorhynchus candylocarpon	8	8	0.00145022	0.000777946	Botanical
Kabompo	22	Diplorhynchus candylocarpon	8.5	7.2	0.00167314	0.00088083	Botanical
Kabompo	23	Diplorhynchus candylocarpon	9	7	0.00191461	0.000990263	Botanical
Kabompo	24	Diplorhynchus candylocarpon	10	8.2	0.00245473	0.00122885	Botanical
Kabompo	25	Diplorhynchus candylocarpon	8	7	0.00145022	0.000777946	Botanical
Kabompo	26	Diplorhynchus candylocarpon	13	7	0.00455776	0.00210351	Botanical
Kabompo	27	Diplorhynchus candylocarpon	6.5	7	0.000888673	0.000508388	Botanical
Kabompo	28	Diplorhynchus candylocarpon	12	5	0.00377365	0.00178536	Botanical
Kabompo	29	Muhaswa	15	8	0.00638754	0.00282016	Luvale
Kabompo	30	Muhuhu	15	9.4	0.00638754	0.00282016	Luvale
Kabompo	31	Muhuhu	10	9	0.00245473	0.00122885	Luvale
Kabompo	32	Muhuhu	7	6	0.00105841	0.000591746	Luvale
Kabompo	33	Muhuhu	24	12	0.019354	0.00738711	Luvale
Kabompo	34	Muhuhu	8	8.8	0.00145022	0.000777946	Luvale
Kabompo	35	Muhuhu	46	12.5	0.0897812	0.0280127	Luvale
Kabompo	36	Muhuhu	32	10	0.0381462	0.0133183	Luvale
Kabompo	37	Muhuhu	8	7.5	0.00145022	0.000777946	Luvale
Kabompo	38	Muhuhu	37	11.1	0.0537236	0.017932	Luvale
Kabompo	39	Muhuhu	12	10	0.00377365	0.00178536	Luvale
Kabompo	40	Muhuhu	25	11.8	0.0213101	0.00803151	Luvale
Kabompo	41	Muhuhu	10	11.8	0.00245473	0.00122885	Luvale
Kabompo	42	Muhuhu	10	8	0.00245473	0.00122885	Luvale
Kabompo	43	Muhuhu	29	12	0.0302424	0.0108858	Luvale
Kabompo	44	Muhuhu	27	12	0.0255517	0.0094032	Luvale
Kabompo	45	Muhuhu	12	3	0.00377365	0.00178536	Luvale
Kabompo	46	Muhuhu	6	5.8	0.000735787	0.000431494	Luvale
Kabompo	47	Muhuhu	7	7	0.00105841	0.000591746	Luvale
Kabompo	48	Mukenge	8	5	0.00145022	0.000777946	Lunda
Kabompo	49	Mukenge	6.5	7	0.000888673	0.000508388	Lunda
Kabompo	50	Mukenge	17	8	0.00858107	0.00364453	Lunda
Kabompo	51	Mukenge	25	11.5	0.0213101	0.00803151	Lunda
Kabompo	52	Mukenge	11	10	0.0030735	0.00149384	Lunda
Kabompo	53	Mukenge	7	9	0.00105841	0.000591746	Lunda
Kabompo	54	Mukenge	8	9	0.00145022	0.000777946	Lunda
Kabompo	55	Mukenge	6.5	7.2	0.000888673	0.000508388	Lunda
Kabompo	56	Mukenge	14	11	0.00542828	0.00244842	Lunda
Kabompo	57	Mukenge	19	12.2	0.0111551	0.00457729	Lunda
Kabompo	58	Mukenge	10.5	10	0.00275411	0.00135803	Lunda
Kabompo	59	Mukenge	18	11	0.00981952	0.00409732	Lunda
Kabompo	60	Mukenge	24	12	0.019354	0.00738711	Lunda
Kabompo	61	Mukenge	20	10	0.0125897	0.0050845	Lunda
Kabompo	62	Mukenge	16	9.2	0.00743776	0.00321884	Lunda
Kabompo	63	Mukenge	13	10	0.00455776	0.00210351	Lunda
Kabompo	64	Mukenge	17	10.6	0.00858107	0.00364453	Lunda
Kabompo	65	Mukenge	12.5	9	0.00415505	0.0019411	Lunda
Kabompo	66	Mukenge	19	10.4	0.0111551	0.00457729	Lunda
Kabompo	67	Mukenge	13	10.3	0.00455776	0.00210351	Lunda
Kabompo	68	Mukenge	12	9	0.00377365	0.00178536	Lunda
Kabompo	69	Mukenge	6.5	7	0.000888673	0.000508388	Lunda
Kabompo	70	Mukenge	15	10	0.00638754	0.00282016	Lunda
Kabompo	71	Mukenge	9	8	0.00191461	0.000990263	Lunda
Kabompo	72	Mukenge	12.2	8	0.00392367	0.00184685	Lunda
Kabompo	73	Mukenge	14	8	0.00542828	0.00244842	Lunda
Kabompo	74	Mukenge	10	12.3	0.00245473	0.00122885	Lunda
Kabompo	75	Mukenge	14	12	0.00542828	0.00244842	Lunda
Kabompo	76	Mukenge	7	7	0.00105841	0.000591746	Lunda
Kabompo	77	Mukenge	9	9	0.00191461	0.000990263	Lunda
Kabompo	78	Mukenge	32	11.9	0.0381462	0.0133183	Lunda
Kabompo	79	Mukenge	19	12	0.0111551	0.00457729	Lunda
Kabompo	80	Mukenge	13	9.5	0.00455776	0.00210351	Lunda
Kabompo	81	Mukenge	21	9.5	0.0141251	0.00561902	Lunda
Kabompo	82	Mukenge	15	11.6	0.00638754	0.00282016	Lunda
Kabompo	83	Mukenge	6	5	0.000735787	0.000431494	Lunda
Kabompo	84	Mukenge	7	8	0.00105841	0.000591746	Lunda
Kabompo	85	Mukenge	6.3	8	0.000825523	0.000476856	Lunda
Kabompo	86	Pseudolachnostylis maprouneifolia	24	10.1	0.019354	0.00738711	Botanical
Kabompo	87	Pseudolachnostylis maprouneifolia	17	10.2	0.00858107	0.00364453	Botanical
Kabompo	88	Pseudolachnostylis maprouneifolia	24	10	0.019354	0.00738711	Botanical
Kabompo	89	Pseudolachnostylis maprouneifolia	30	11	0.0327599	0.0116687	Botanical
Kabompo	90	Pseudolachnostylis maprouneifolia	13	8	0.00455776	0.00210351	Botanical
Kabompo	91	Pseudolachnostylis maprouneifolia	30	9	0.0327599	0.0116687	Botanical
Kabompo	92	Pseudolachnostylis maprouneifolia	16	9.1	0.00743776	0.00321884	Botanical
Kabompo	93	Pseudolachnostylis maprouneifolia	25	10	0.0213101	0.00803151	Botanical
Kabompo	94	Pseudolachnostylis maprouneifolia	21	10	0.0141251	0.00561902	Botanical
Kabompo	95	Pseudolachnostylis maprouneifolia	40	11	0.0645689	0.0210377	Botanical
Kabompo	96	Pteleopsis anisoptera	8	5.6	0.00145022	0.000777946	Botanical
Kabompo	97	Pteleopsis anisoptera	12	9.2	0.00377365	0.00178536	Botanical
Kabompo	98	Pteleopsis anisoptera	12	10.9	0.00377365	0.00178536	Botanical
Kabompo	99	Pteleopsis anisoptera	9.3	8	0.00206856	0.00105907	Botanical
Kabompo	100	Pteleopsis anisoptera	7	9.2	0.00105841	0.000591746	Botanical
Kabompo	101	Pteleopsis anisoptera	8	7	0.00145022	0.000777946	Botanical
Kabompo	102	Pteleopsis anisoptera	8	8	0.00145022	0.000777946	Botanical
Kabompo	103	Pteleopsis anisoptera	10	9	0.00245473	0.00122885	Botanical
Kabompo	104	Pteleopsis anisoptera	14	8	0.00542828	0.00244842	Botanical
Kabompo	105	Pteleopsis anisoptera	6	5	0.000735787	0.000431494	Botanical
Kabompo	106	Pteleopsis anisoptera	7	7	0.00105841	0.000591746	Botanical
Kabompo	107	Pteleopsis anisoptera	6	7.8	0.000735787	0.000431494	Botanical
Kabompo	108	Ricinodendron rautanenii	30	11.2	0.0327599	0.0116687	Botanical
Kabompo	109	Ricinodendron rautanenii	28	11.9	0.0278402	0.0101306	Botanical
Kabompo	110	Sterculia quinqueloba	7	9.7	0.00105841	0.000591746	Botanical
Kabompo	111	Uvariastrum hexaloboides	10.2	7	0.00257211	0.00127973	Botanical
Kabompo	112	Afzelia quanzensis	10	8.2	0.00245473	0.00122885	Botanical
Kabompo	113	Baikiaea plurijuga	40	10	0.0645689	0.0210377	Botanical
Kabompo	114	Baikiaea plurijuga	57	9.8	0.148871	0.0434644	Botanical
Kabompo	115	Baikiaea plurijuga	30	11.3	0.0327599	0.0116687	Botanical
Kabompo	116	Baikiaea plurijuga	34	13.4	0.04401	0.0150797	Botanical
Kabompo	117	Baikiaea plurijuga	31	13	0.0353941	0.0124796	Botanical
Kabompo	118	Baikiaea plurijuga	45	3	0.0852456	0.0267793	Botanical
Kabompo	119	Baikiaea plurijuga	81.5	15.5	0.345988	0.0904225	Botanical
Kabompo	120	Baphia massaiensis	6	5	0.000735787	0.000431494	Botanical
Kabompo	121	Baphia massaiensis	8	8	0.00145022	0.000777946	Botanical
Kabompo	122	Baphia massaiensis	16	9	0.00743776	0.00321884	Botanical
Kabompo	123	Baphia massaiensis	22	9	0.0157631	0.00618092	Botanical
Kabompo	124	Baphia massaiensis	14	5.2	0.00542828	0.00244842	Botanical
Kabompo	125	Baphia massaiensis	8.5	4.1	0.00167314	0.00088083	Botanical
Kabompo	126	Brachystegia speciformis	62	12.2	0.181526	0.0516356	Botanical
Kabompo	127	Brachystegia speciformis	9.5	7	0.00217502	0.00110626	Botanical
Kabompo	128	Brachystegia speciformis	60.7	13.5	0.172677	0.0494418	Botanical
Kabompo	129	Brachystegia speciformis	19	12	0.0111551	0.00457729	Botanical
Kabompo	130	Brachystegia speciformis	41.6	10.5	0.0708269	0.0227979	Botanical
Kabompo	131	Brachystegia speciformis	15	9.6	0.00638754	0.00282016	Botanical
Kabompo	132	Brachystegia speciformis	8.5	9	0.00167314	0.00088083	Botanical
Kabompo	133	Brachystegia speciformis	24	13.4	0.019354	0.00738711	Botanical
Kabompo	134	Brachystegia speciformis	6	6	0.000735787	0.000431494	Botanical
Kabompo	135	Brachystegia speciformis	82	17.4	0.351016	0.0915627	Botanical
Kabompo	136	Diplorhynchus candylocarpon	7	4.1	0.00105841	0.000591746	Botanical
Kabompo	137	Diplorhynchus candylocarpon	7	6.8	0.00105841	0.000591746	Botanical
Kabompo	138	Diplorhynchus candylocarpon	7	4	0.00105841	0.000591746	Botanical
Kabompo	139	Diplorhynchus candylocarpon	6	5	0.000735787	0.000431494	Botanical
Kabompo	140	Markhamia obtusifolia	6	4	0.000735787	0.000431494	Botanical
Kabompo	141	Muhuhu	28	10.9	0.0278402	0.0101306	Luvale
Kabompo	142	Muhuhu	49	12	0.104208	0.0318839	Luvale
Kabompo	143	Mukenge	7	7	0.00105841	0.000591746	Lunda
Kabompo	144	Mukenge	12	10	0.00377365	0.00178536	Lunda
Kabompo	145	Mukenge	6	6	0.000735787	0.000431494	Lunda
Kabompo	146	Mukenge	6	6	0.000735787	0.000431494	Lunda
Kabompo	147	Pseudolachnostylis maprouneifolia	15	8.5	0.00638754	0.00282016	Botanical
Kabompo	148	Pteleopsis anisoptera	24	10.2	0.019354	0.00738711	Botanical
Kabompo	149	Pteleopsis anisoptera	19	10	0.0111551	0.00457729	Botanical
Kabompo	150	Pteleopsis anisoptera	26	11.5	0.0233755	0.00870352	Botanical
Kabompo	151	Pteleopsis anisoptera	32	12.1	0.0381462	0.0133183	Botanical
Kabompo	152	Pteleopsis anisoptera	26	12.1	0.0233755	0.00870352	Botanical
Kabompo	153	Pteleopsis anisoptera	19	12.8	0.0111551	0.00457729	Botanical
Kabompo	154	Pteleopsis anisoptera	24.3	12.8	0.0199295	0.00757753	Botanical
Kabompo	155	Pteleopsis anisoptera	15	10	0.00638754	0.00282016	Botanical
Kabompo	156	Pteleopsis anisoptera	19	10.3	0.0111551	0.00457729	Botanical
Kabompo	157	Pteleopsis anisoptera	25	10.3	0.0213101	0.00803151	Botanical
Kabompo	158	Pterocarpus angolensis	17	11.4	0.00858107	0.00364453	Botanical
Kabompo	159	Ricinodendron rautanenii	20	10.5	0.0125897	0.0050845	Botanical
Kabompo	160	Ricinodendron rautanenii	23	12	0.0175056	0.00677026	Botanical
Kabompo	161	Ricinodendron rautanenii	19	10.5	0.0111551	0.00457729	Botanical
Kabompo	162	Ricinodendron rautanenii	20	13.6	0.0125897	0.0050845	Botanical
Kabompo	163	Sterculia quinqueloba	22.2	10	0.0161032	0.00629659	Botanical
Kabompo	164	Zanha africana	6	7	0.000735787	0.000431494	Botanical
Kabompo	165	Zanha africana	15	11.8	0.00638754	0.00282016	Botanical
Kabompo	166	Zanha africana	14	8.5	0.00542828	0.00244842	Botanical
Kabompo	167	Zanha africana	8	4	0.00145022	0.000777946	Botanical
Kabompo	168	Zanha africana	6	5	0.000735787	0.000431494	Botanical
Kabompo	169	Zanha africana	9	5	0.00191461	0.000990263	Botanical
Kabompo	170	Zanha africana	6.5	4.5	0.000888673	0.000508388	Botanical
Kabompo	171	Baikiaea plurijuga	69.5	16	0.237635	0.0652462	Botanical
Kabompo	172	Baikiaea plurijuga	20	9	0.0125897	0.0050845	Botanical
Kabompo	173	Baikiaea plurijuga	22	10.1	0.0157631	0.00618092	Botanical
Kabompo	174	Baikiaea plurijuga	59	11.8	0.161487	0.0466464	Botanical
Kabompo	175	Baikiaea plurijuga	37	11.8	0.0537236	0.017932	Botanical
Kabompo	176	Baikiaea plurijuga	65	11.8	0.202928	0.0568845	Botanical
Kabompo	177	Baikiaea plurijuga	49	11.8	0.104208	0.0318839	Botanical
Kabompo	178	Baikiaea plurijuga	18	8	0.00981952	0.00409732	Botanical
Kabompo	179	Baikiaea plurijuga	52	13	0.119887	0.0360118	Botanical
Kabompo	180	Baphia massaiensis	7	6	0.00105841	0.000591746	Botanical
Kabompo	181	Baphia massaiensis	9	6	0.00191461	0.000990263	Botanical
Kabompo	182	Baphia massaiensis	9	6	0.00191461	0.000990263	Botanical
Kabompo	183	Baphia massaiensis	8	6	0.00145022	0.000777946	Botanical
Kabompo	184	Baphia massaiensis	22	7.2	0.0157631	0.00618092	Botanical
Kabompo	185	Baphia massaiensis	6	7	0.000735787	0.000431494	Botanical
Kabompo	186	Baphia massaiensis	11	7	0.0030735	0.00149384	Botanical
Kabompo	187	Baphia massaiensis	6	7	0.000735787	0.000431494	Botanical
Kabompo	188	Baphia massaiensis	14	7	0.00542828	0.00244842	Botanical
Kabompo	189	Baphia massaiensis	8	7	0.00145022	0.000777946	Botanical
Kabompo	190	Baphia massaiensis	11	7	0.0030735	0.00149384	Botanical
Kabompo	191	Baphia massaiensis	22	7	0.0157631	0.00618092	Botanical
Kabompo	192	Burkea africana	21	10.2	0.0141251	0.00561902	Botanical
Kabompo	193	Burkea africana	55	15.2	0.136844	0.0403973	Botanical
Kabompo	194	Markhamia obtusifolia	7	1.8	0.00105841	0.000591746	Botanical
Kabompo	195	Markhamia obtusifolia	13	4	0.00455776	0.00210351	Botanical
Kabompo	196	Markhamia obtusifolia	12	4.3	0.00377365	0.00178536	Botanical
Kabompo	197	Muhaswa	12	8.4	0.00377365	0.00178536	Luvale
Kabompo	198	Muhaswa	11	5.9	0.0030735	0.00149384	Luvale
Kabompo	199	Muhaswa	16	5	0.00743776	0.00321884	Luvale
Kabompo	200	Muhaswa	10	4.6	0.00245473	0.00122885	Luvale
Kabompo	201	Muhaswa	25	11.6	0.0213101	0.00803151	Luvale
Kabompo	202	Muhaswa	16	6	0.00743776	0.00321884	Luvale
Kabompo	203	Muhaswa	17	5.6	0.00858107	0.00364453	Luvale
Kabompo	204	Muhuhu	15	11	0.00638754	0.00282016	Luvale
Kabompo	205	Muhuhu	16.21	10	0.00767006	0.00330599	Luvale
Kabompo	206	Muhuhu	36	12	0.0503616	0.0169531	Luvale
Kabompo	207	Muhuhu	23	10.8	0.0175056	0.00677026	Luvale
Kabompo	208	Muhuhu	15	9.2	0.00638754	0.00282016	Luvale
Kabompo	209	Muhuhu	12	8.3	0.00377365	0.00178536	Luvale
Kabompo	210	Muhuhu	29	9	0.0302424	0.0108858	Luvale
Kabompo	211	Muhuhu	27	11.6	0.0255517	0.0094032	Luvale
Kabompo	212	Muhuhu	9	6	0.00191461	0.000990263	Luvale
Kabompo	213	Muhuhu	16	10	0.00743776	0.00321884	Luvale
Kabompo	214	Mukenge	8	4.8	0.00145022	0.000777946	Lunda
Kabompo	215	Mukenge	32	13.2	0.0381462	0.0133183	Lunda
Kabompo	216	Mukenge	26	13.2	0.0233755	0.00870352	Lunda
Kabompo	217	Mukenge	16.5	5.4	0.00799765	0.0034283	Lunda
Kabompo	218	Mukenge	12	5.4	0.00377365	0.00178536	Lunda
Kabompo	219	Mukenge	27	12	0.0255517	0.0094032	Lunda
Kabompo	220	Mukenge	18	11.8	0.00981952	0.00409732	Lunda
Kabompo	221	Mukenge	22	8.1	0.0157631	0.00618092	Lunda
Kabompo	222	Musenene	24	10.3	0.019354	0.00738711	Luvale
Kabompo	223	Pseudolachnostylis maprouneifolia	13	8	0.00455776	0.00210351	Botanical
Kabompo	224	Pseudolachnostylis maprouneifolia	24	8.8	0.019354	0.00738711	Botanical
Kabompo	225	Pseudolachnostylis maprouneifolia	30	9.9	0.0327599	0.0116687	Botanical
Kabompo	226	Pseudolachnostylis maprouneifolia	39	11.9	0.0608261	0.0199742	Botanical
Kabompo	227	Pseudolachnostylis maprouneifolia	44	6	0.0808449	0.0255743	Botanical
Kabompo	228	Pseudolachnostylis maprouneifolia	32	12	0.0381462	0.0133183	Botanical
Kabompo	229	Pteleopsis anisoptera	15	8.8	0.00638754	0.00282016	Botanical
Kabompo	230	Pteleopsis anisoptera	8	4	0.00145022	0.000777946	Botanical
Kabompo	231	Pteleopsis anisoptera	14	8	0.00542828	0.00244842	Botanical
Kabompo	232	Pteleopsis anisoptera	8	6	0.00145022	0.000777946	Botanical
Kabompo	233	Pteleopsis anisoptera	7	4	0.00105841	0.000591746	Botanical
Kabompo	234	Pteleopsis anisoptera	13	6	0.00455776	0.00210351	Botanical
Kabompo	235	Pteleopsis anisoptera	6	6.5	0.000735787	0.000431494	Botanical
Kabompo	236	Pteleopsis anisoptera	12	6	0.00377365	0.00178536	Botanical
Kabompo	237	Pteleopsis anisoptera	14	6	0.00542828	0.00244842	Botanical
Kabompo	238	Pteleopsis anisoptera	17	10.5	0.00858107	0.00364453	Botanical
Kabompo	239	Pteleopsis anisoptera	18	10.8	0.00981952	0.00409732	Botanical
Kabompo	240	Pteleopsis anisoptera	11	10.8	0.0030735	0.00149384	Botanical
Kabompo	241	Pteleopsis anisoptera	34	9	0.04401	0.0150797	Botanical
Kabompo	242	Pteleopsis anisoptera	9	6	0.00191461	0.000990263	Botanical
Kabompo	243	Pteleopsis anisoptera	10	6	0.00245473	0.00122885	Botanical
Kabompo	244	Pteleopsis anisoptera	11	7.8	0.0030735	0.00149384	Botanical
Kabompo	245	Pteleopsis anisoptera	8	6	0.00145022	0.000777946	Botanical
Kabompo	246	Pteleopsis anisoptera	6	4.8	0.000735787	0.000431494	Botanical
Kabompo	247	Pteleopsis anisoptera	8	7	0.00145022	0.000777946	Botanical
Kabompo	248	Pteleopsis anisoptera	11	6	0.0030735	0.00149384	Botanical
Kabompo	249	Ricinodendron rautanenii	29	11.2	0.0302424	0.0108858	Botanical
Kabompo	250	Ricinodendron rautanenii	36	14.3	0.0503616	0.0169531	Botanical
Kabompo	251	Sterculia quinqueloba	9	5.9	0.00191461	0.000990263	Botanical
Kabompo	252	Uvariastrum hexaloboides	10	6	0.00245473	0.00122885	Botanical
Kabompo	253	Zanha africana	13	6.5	0.00455776	0.00210351	Botanical
Kabompo	254	Albizia verscolor	43	13.3	0.0765779	0.0243976	Botanical
Kabompo	255	Baikiaea plurijuga	24	9	0.019354	0.00738711	Botanical
Kabompo	256	Baikiaea plurijuga	23	2.1	0.0175056	0.00677026	Botanical
Kabompo	257	Baikiaea plurijuga	24	13	0.019354	0.00738711	Botanical
Kabompo	258	Baikiaea plurijuga	34	13.4	0.04401	0.0150797	Botanical
Kabompo	259	Baikiaea plurijuga	18	13.4	0.00981952	0.00409732	Botanical
Kabompo	260	Baikiaea plurijuga	47	13.6	0.0944528	0.0292746	Botanical
Kabompo	261	Baikiaea plurijuga	38	13.7	0.0572114	0.018939	Botanical
Kabompo	262	Baikiaea plurijuga	21	13.3	0.0141251	0.00561902	Botanical
Kabompo	263	Baikiaea plurijuga	42	13.3	0.0724437	0.0232493	Botanical
Kabompo	264	Baikiaea plurijuga	31	12.9	0.0353941	0.0124796	Botanical
Kabompo	265	Baikiaea plurijuga	39	10	0.0608261	0.0199742	Botanical
Kabompo	266	Baikiaea plurijuga	21	9.2	0.0141251	0.00561902	Botanical
Kabompo	267	Baikiaea plurijuga	30	12.6	0.0327599	0.0116687	Botanical
Kabompo	268	Baikiaea plurijuga	26	12	0.0233755	0.00870352	Botanical
Kabompo	269	Baikiaea plurijuga	20	8.7	0.0125897	0.0050845	Botanical
Kabompo	270	Baikiaea plurijuga	43	11	0.0765779	0.0243976	Botanical
Kabompo	271	Baikiaea plurijuga	27	11	0.0255517	0.0094032	Botanical
Kabompo	272	Baikiaea plurijuga	41	11.9	0.0684411	0.0221294	Botanical
Kabompo	273	Baikiaea plurijuga	46	13.4	0.0897812	0.0280127	Botanical
Kabompo	274	Baphia massaiensis	10	4	0.00245473	0.00122885	Botanical
Kabompo	275	Baphia massaiensis	6	5	0.000735787	0.000431494	Botanical
Kabompo	276	Baphia massaiensis	8	5	0.00145022	0.000777946	Botanical
Kabompo	277	Baphia massaiensis	16	6	0.00743776	0.00321884	Botanical
Kabompo	278	Baphia massaiensis	11	6	0.0030735	0.00149384	Botanical
Kabompo	279	Baphia massaiensis	7	4	0.00105841	0.000591746	Botanical
Kabompo	280	Baphia massaiensis	8	6	0.00145022	0.000777946	Botanical
Kabompo	281	Baphia massaiensis	9	6	0.00191461	0.000990263	Botanical
Kabompo	282	Baphia massaiensis	9	6.4	0.00191461	0.000990263	Botanical
Kabompo	283	Baphia massaiensis	9	5.9	0.00191461	0.000990263	Botanical
Kabompo	284	Baphia massaiensis	8	5	0.00145022	0.000777946	Botanical
Kabompo	285	Baphia massaiensis	8	4	0.00145022	0.000777946	Botanical
Kabompo	286	Baphia massaiensis	10	6.1	0.00245473	0.00122885	Botanical
Kabompo	287	Baphia massaiensis	16	9.8	0.00743776	0.00321884	Botanical
Kabompo	288	Baphia massaiensis	16	7	0.00743776	0.00321884	Botanical
Kabompo	289	Baphia massaiensis	20	7.3	0.0125897	0.0050845	Botanical
Kabompo	290	Baphia massaiensis	20	8.8	0.0125897	0.0050845	Botanical
Kabompo	291	Baphia massaiensis	21	8.8	0.0141251	0.00561902	Botanical
Kabompo	292	Baphia massaiensis	10	4	0.00245473	0.00122885	Botanical
Kabompo	293	Burkea africana	13	9	0.00455776	0.00210351	Botanical
Kabompo	294	Markhamia obtusifolia	9	4	0.00191461	0.000990263	Botanical
Kabompo	295	Markhamia obtusifolia	9	8.9	0.00191461	0.000990263	Botanical
Kabompo	296	Markhamia obtusifolia	11	8.6	0.0030735	0.00149384	Botanical
Kabompo	297	Muhuhu	21	10.2	0.0141251	0.00561902	Luvale
Kabompo	298	Muhuhu	13	9	0.00455776	0.00210351	Luvale
Kabompo	299	Muhuhu	27	6.4	0.0255517	0.0094032	Luvale
Kabompo	300	Muhuhu	18.9	9	0.0110171	0.00452807	Luvale
Kabompo	301	Muhuhu	32	13	0.0381462	0.0133183	Luvale
Kabompo	302	Muhuhu	24	13	0.019354	0.00738711	Luvale
Kabompo	303	Muhuhu	16	13	0.00743776	0.00321884	Luvale
Kabompo	304	Muhuhu	24	13	0.019354	0.00738711	Luvale
Kabompo	305	Muhuhu	45	10	0.0852456	0.0267793	Luvale
Kabompo	306	Muhuhu	15	10	0.00638754	0.00282016	Luvale
Kabompo	307	Pseudolachnostylis maprouneifolia	13	8	0.00455776	0.00210351	Botanical
Kabompo	308	Pseudolachnostylis maprouneifolia	17	11.2	0.00858107	0.00364453	Botanical
Kabompo	309	Pseudolachnostylis maprouneifolia	37	11.2	0.0537236	0.017932	Botanical
Kabompo	310	Pseudolachnostylis maprouneifolia	9	11.2	0.00191461	0.000990263	Botanical
Kabompo	311	Pseudolachnostylis maprouneifolia	28	11.4	0.0278402	0.0101306	Botanical
Kabompo	312	Pseudolachnostylis maprouneifolia	29	11.5	0.0302424	0.0108858	Botanical
Kabompo	313	Pteleopsis anisoptera	18	9	0.00981952	0.00409732	Botanical
Kabompo	314	Pteleopsis anisoptera	37	12.5	0.0537236	0.017932	Botanical
Kabompo	315	Pteleopsis anisoptera	25	13	0.0213101	0.00803151	Botanical
Kabompo	316	Pteleopsis anisoptera	19	12.5	0.0111551	0.00457729	Botanical
Kabompo	317	Pteleopsis anisoptera	32	13	0.0381462	0.0133183	Botanical
Kabompo	318	Pteleopsis anisoptera	21	13	0.0141251	0.00561902	Botanical
Kabompo	319	Pteleopsis anisoptera	16	9.6	0.00743776	0.00321884	Botanical
Kabompo	320	Pteleopsis anisoptera	16	10.1	0.00743776	0.00321884	Botanical
Kabompo	321	Pteleopsis anisoptera	17	10.1	0.00858107	0.00364453	Botanical
Kabompo	322	Pteleopsis anisoptera	14	7.5	0.00542828	0.00244842	Botanical
Kabompo	323	Pteleopsis anisoptera	25	13	0.0213101	0.00803151	Botanical
Kabompo	324	Pteleopsis anisoptera	10	7	0.00245473	0.00122885	Botanical
Kabompo	325	Pteleopsis anisoptera	27	7.2	0.0255517	0.0094032	Botanical
Kabompo	326	Pteleopsis anisoptera	9	6.4	0.00191461	0.000990263	Botanical
Kabompo	327	Ricinodendron rautanenii	27	12.4	0.0255517	0.0094032	Botanical
Kabompo	328	Ricinodendron rautanenii	24	12.6	0.019354	0.00738711	Botanical
Kabompo	329	Ricinodendron rautanenii	16	11.2	0.00743776	0.00321884	Botanical
Kabompo	330	Ricinodendron rautanenii	50	13.4	0.109294	0.0332313	Botanical
Kabompo	331	Ricinodendron rautanenii	58	13.5	0.155105	0.045041	Botanical
Kabompo	332	Ricinodendron rautanenii	55	14.5	0.136844	0.0403973	Botanical
Kabompo	333	Zanha africana	8	7	0.00145022	0.000777946	Botanical
Kabompo	334	Zanha africana	16	9.9	0.00743776	0.00321884	Botanical
Kabompo	335	Zanha africana	10	4.6	0.00245473	0.00122885	Botanical
Kabompo	336	Zanha africana	8	4.1	0.00145022	0.000777946	Botanical
Kabompo	337	Baikiaea plurijuga	28	8	0.0278402	0.0101306	Botanical
Kabompo	338	Baphia massaiensis	11.2	7.6	0.00320694	0.00155002	Botanical
Kabompo	339	Baphia massaiensis	12.4	7.5	0.00407708	0.00190942	Botanical
Kabompo	340	Baphia massaiensis	12.7	8	0.00431356	0.00200526	Botanical
Kabompo	341	Baphia massaiensis	9	9	0.00191461	0.000990263	Botanical
Kabompo	342	Baphia massaiensis	10	7.5	0.00245473	0.00122885	Botanical
Kabompo	343	Baphia massaiensis	12.6	7	0.00423388	0.00197305	Botanical
Kabompo	344	Baphia massaiensis	9.5	7.8	0.00217502	0.00110626	Botanical
Kabompo	345	Baphia massaiensis	12.4	7.8	0.00407708	0.00190942	Botanical
Kabompo	346	Baphia massaiensis	7.5	6	0.00124544	0.000681591	Botanical
Kabompo	347	Baphia massaiensis	12.2	6.1	0.00392367	0.00184685	Botanical
Kabompo	348	Baphia massaiensis	12	6.1	0.00377365	0.00178536	Botanical
Kabompo	349	Baphia massaiensis	10	6	0.00245473	0.00122885	Botanical
Kabompo	350	Baphia massaiensis	7.1	5	0.00109442	0.000609196	Botanical
Kabompo	351	Baphia massaiensis	11	7	0.0030735	0.00149384	Botanical
Kabompo	352	Baphia massaiensis	8.9	7.1	0.00186482	0.000967851	Botanical
Kabompo	353	Baphia massaiensis	12	7	0.00377365	0.00178536	Botanical
Kabompo	354	Baphia massaiensis	11.6	7	0.00348366	0.00166556	Botanical
Kabompo	355	Baphia massaiensis	7.4	4.8	0.00120663	0.000663102	Botanical
Kabompo	356	Baphia massaiensis	7	6	0.00105841	0.000591746	Botanical
Kabompo	357	Baphia massaiensis	6	6	0.000735787	0.000431494	Botanical
Kabompo	358	Baphia massaiensis	12.3	8	0.00399995	0.001878	Botanical
Kabompo	359	Baphia massaiensis	12	6	0.00377365	0.00178536	Botanical
Kabompo	360	Baphia massaiensis	12.5	6	0.00415505	0.0019411	Botanical
Kabompo	361	Baphia massaiensis	8.5	6	0.00167314	0.00088083	Botanical
Kabompo	362	Baphia massaiensis	6.2	6.5	0.00079495	0.000461478	Botanical
Kabompo	363	Baphia massaiensis	6.5	6.5	0.000888673	0.000508388	Botanical
Kabompo	364	Baphia massaiensis	7	6	0.00105841	0.000591746	Botanical
Kabompo	365	Baphia massaiensis	7.5	6	0.00124544	0.000681591	Botanical
Kabompo	366	Baphia massaiensis	6.5	6	0.000888673	0.000508388	Botanical
Kabompo	367	Baphia massaiensis	5	6	0.000478625	0.000296995	Botanical
Kabompo	368	Baphia massaiensis	5.5	4	0.000599272	0.000361039	Botanical
Kabompo	369	Baphia massaiensis	5.1	4	0.00050151	0.000309292	Botanical
Kabompo	370	Baphia massaiensis	11	8	0.0030735	0.00149384	Botanical
Kabompo	371	Baphia massaiensis	11.1	8	0.00313981	0.00152179	Botanical
Kabompo	372	Baphia massaiensis	11	8	0.0030735	0.00149384	Botanical
Kabompo	373	Baphia massaiensis	7.6	6	0.00128497	0.000700341	Botanical
Kabompo	374	Baphia massaiensis	7.4	10	0.00120663	0.000663102	Botanical
Kabompo	375	Baphia massaiensis	10	10	0.00245473	0.00122885	Botanical
Kabompo	376	Baphia massaiensis	10.3	7	0.00263198	0.00130557	Botanical
Kabompo	377	Baphia massaiensis	6	6	0.000735787	0.000431494	Botanical
Kabompo	378	Baphia massaiensis	5.1	4	0.00050151	0.000309292	Botanical
Kabompo	379	Baphia massaiensis	7	8	0.00105841	0.000591746	Botanical
Kabompo	380	Baphia massaiensis	5.9	8	0.00070719	0.000416889	Botanical
Kabompo	381	Baphia massaiensis	8	5	0.00145022	0.000777946	Botanical
Kabompo	382	Baphia massaiensis	10.6	5	0.00281638	0.00138467	Botanical
Kabompo	383	Baphia massaiensis	6.1	5	0.000765039	0.000446357	Botanical
Kabompo	384	Baphia massaiensis	6	4	0.000735787	0.000431494	Botanical
Kabompo	385	Baphia massaiensis	7.5	6	0.00124544	0.000681591	Botanical
Kabompo	386	Baphia massaiensis	6	6	0.000735787	0.000431494	Botanical
Kabompo	387	Baphia massaiensis	10.5	7	0.00275411	0.00135803	Botanical
Kabompo	388	Baphia massaiensis	6.5	6	0.000888673	0.000508388	Botanical
Kabompo	389	Baphia massaiensis	8.4	4.3	0.00162708	0.00085973	Botanical
Kabompo	390	Baphia massaiensis	9	4.3	0.00191461	0.000990263	Botanical
Kabompo	391	Baphia massaiensis	8	6	0.00145022	0.000777946	Botanical
Kabompo	392	Baphia massaiensis	12.3	6	0.00399995	0.001878	Botanical
Kabompo	393	Baphia massaiensis	6	5	0.000735787	0.000431494	Botanical
Kabompo	394	Baphia massaiensis	8	4	0.00145022	0.000777946	Botanical
Kabompo	395	Baphia massaiensis	7	5	0.00105841	0.000591746	Botanical
Kabompo	396	Baphia massaiensis	7	3.2	0.00105841	0.000591746	Botanical
Kabompo	397	Baphia massaiensis	11	5.5	0.0030735	0.00149384	Botanical
Kabompo	398	Baphia massaiensis	7	5.5	0.00105841	0.000591746	Botanical
Kabompo	399	Brachystegia longifolia	7.6	6	0.00128497	0.000700341	Botanical
Kabompo	400	Dialium engleranum	10	8.5	0.00245473	0.00122885	Botanical
Kabompo	401	Dialium engleranum	24	11.3	0.019354	0.00738711	Botanical
Kabompo	402	Dialium engleranum	19	11.2	0.0111551	0.00457729	Botanical
Kabompo	403	Dialium engleranum	16	11.4	0.00743776	0.00321884	Botanical
Kabompo	404	Dialium engleranum	19	11.3	0.0111551	0.00457729	Botanical
Kabompo	405	Dialium engleranum	18.1	11	0.00994868	0.0041441	Botanical
Kabompo	406	Dialium engleranum	17.8	9.1	0.00956413	0.00400459	Botanical
Kabompo	407	Dialium engleranum	24.6	9.9	0.0205147	0.00777044	Botanical
Kabompo	408	Dialium engleranum	21	10.1	0.0141251	0.00561902	Botanical
Kabompo	409	Dialium engleranum	26	10	0.0233755	0.00870352	Botanical
Kabompo	410	Dialium engleranum	25.8	10	0.0229536	0.00856691	Botanical
Kabompo	411	Diplorhynchus candylocarpon	9.2	8	0.00201648	0.00103587	Botanical
Kabompo	412	Diplorhynchus candylocarpon	7	4	0.00105841	0.000591746	Botanical
Kabompo	413	Diplorhynchus candylocarpon	7.2	4	0.00113112	0.000626905	Botanical
Kabompo	414	Diplorhynchus candylocarpon	6	6	0.000735787	0.000431494	Botanical
Kabompo	415	Diplorhynchus candylocarpon	8.3	5.8	0.00158177	0.000838891	Botanical
Kabompo	416	Diplorhynchus candylocarpon	6	5	0.000735787	0.000431494	Botanical
Kabompo	417	Diplorhynchus candylocarpon	5.3	5	0.000549138	0.000334653	Botanical
Kabompo	418	Diplorhynchus candylocarpon	13.5	6	0.00498207	0.00227262	Botanical
Kabompo	419	Guibourtia coleosperma	41.1	10.2	0.0688355	0.0222401	Botanical
Kabompo	420	Guibourtia coleosperma	22	7	0.0157631	0.00618092	Botanical
Kabompo	421	Markhamia obtusifolia	6	5.5	0.000735787	0.000431494	Botanical
Kabompo	422	Mubeba	12	4.5	0.00377365	0.00178536	Luvale
Kabompo	423	Mubeba	24.5	7	0.0203185	0.00770586	Luvale
Kabompo	424	Mubeba	15.2	10	0.00659024	0.00289774	Luvale
Kabompo	425	Mubeba	21.4	11	0.0147679	0.00584049	Luvale
Kabompo	426	Muhaswa	9.8	5	0.00234051	0.00117902	Luvale
Kabompo	427	Muhuhu	17	10.5	0.00858107	0.00364453	Luvale
Kabompo	428	Muhuhu	22	11.3	0.0157631	0.00618092	Luvale
Kabompo	429	Muhuhu	22	11.3	0.0157631	0.00618092	Luvale
Kabompo	430	Muhuhu	12.5	2.3	0.00415505	0.0019411	Luvale
Kabompo	431	Muhuhu	22	10.8	0.0157631	0.00618092	Luvale
Kabompo	432	Muhuhu	18.1	10.8	0.00994868	0.0041441	Luvale
Kabompo	433	Muhuhu	12.5	6.9	0.00415505	0.0019411	Luvale
Kabompo	434	Muhuhu	9	6.9	0.00191461	0.000990263	Luvale
Kabompo	435	Muhuhu	19.5	11	0.0118599	0.00482748	Luvale
Kabompo	436	Muhuhu	14.5	11	0.00589668	0.00263093	Luvale
Kabompo	437	Muhuhu	5.2	4.5	0.000525013	0.000321845	Luvale
Kabompo	438	Muhuhu	8.8	2.5	0.00181577	0.000945702	Luvale
Kabompo	439	Muhuhu	13.7	10	0.00515791	0.00234213	Luvale
Kabompo	440	Muhuhu	13.4	10	0.00489547	0.00223826	Luvale
Kabompo	441	Muhuhu	8	5.8	0.00145022	0.000777946	Luvale
Kabompo	442	Muhuhu	8	5	0.00145022	0.000777946	Luvale
Kabompo	443	Muhuhu	15.5	9.3	0.00690114	0.00301613	Luvale
Kabompo	444	Muhuhu	14	7.2	0.00542828	0.00244842	Luvale
Kabompo	445	Muhuhu	21	9.3	0.0141251	0.00561902	Luvale
Kabompo	446	Muhuhu	15	9.5	0.00638754	0.00282016	Luvale
Kabompo	447	Muhuhu	16.1	9.5	0.00754787	0.00326019	Luvale
Kabompo	448	Muhuhu	6	5	0.000735787	0.000431494	Luvale
Kabompo	449	Muhuhu	23.2	11	0.0178667	0.00689143	Luvale
Kabompo	450	Muhuhu	15	11	0.00638754	0.00282016	Luvale
Kabompo	451	Muhuhu	14.2	11	0.00561296	0.00252061	Luvale
Kabompo	452	Muhuhu	16.5	11	0.00799765	0.0034283	Luvale
Kabompo	453	Mukenge	14	8.9	0.00542828	0.00244842	Lunda
Kabompo	454	Mukenge	7.5	5	0.00124544	0.000681591	Lunda
Kabompo	455	Pseudolachnostylis maprouneifolia	9.8	6.4	0.00234051	0.00117902	Botanical
Kabompo	456	Pseudolachnostylis maprouneifolia	14	6.4	0.00542828	0.00244842	Botanical
Kabompo	457	Pteleopsis anisoptera	18.1	10	0.00994868	0.0041441	Botanical
Kabompo	458	Pteleopsis anisoptera	14	10	0.00542828	0.00244842	Botanical
Kabompo	459	Pteleopsis anisoptera	22.3	10.9	0.0162748	0.00635484	Botanical
Kabompo	460	Pteleopsis anisoptera	21.2	10.9	0.0144444	0.00572921	Botanical
Kabompo	461	Pteleopsis anisoptera	16.4	10	0.0078838	0.00338587	Botanical
Kabompo	462	Pteleopsis anisoptera	22	10	0.0157631	0.00618092	Botanical
Kabompo	463	Pteleopsis anisoptera	26	10	0.0233755	0.00870352	Botanical
Kabompo	464	Pteleopsis anisoptera	30	10	0.0327599	0.0116687	Botanical
Kabompo	465	Pteleopsis anisoptera	24	11	0.019354	0.00738711	Botanical
Kabompo	466	Pteleopsis anisoptera	12	11	0.00377365	0.00178536	Botanical
Kabompo	467	Pteleopsis anisoptera	7	7.7	0.00105841	0.000591746	Botanical
Kabompo	468	Pteleopsis anisoptera	13.2	7.7	0.00472488	0.00217035	Botanical
Kabompo	469	Pteleopsis anisoptera	10.5	7.7	0.00275411	0.00135803	Botanical
Kabompo	470	Pteleopsis anisoptera	12	10	0.00377365	0.00178536	Botanical
Kabompo	471	Pteleopsis anisoptera	17.6	10	0.0093126	0.00391295	Botanical
Kabompo	472	Pteleopsis anisoptera	9	10	0.00191461	0.000990263	Botanical
Kabompo	473	Pteleopsis anisoptera	14	10	0.00542828	0.00244842	Botanical
Kabompo	474	Pteleopsis anisoptera	11.3	8	0.00327488	0.0015785	Botanical
Kabompo	475	Pteleopsis anisoptera	11	8	0.0030735	0.00149384	Botanical
Kabompo	476	Pteleopsis anisoptera	17	10	0.00858107	0.00364453	Botanical
Kabompo	477	Pteleopsis anisoptera	15.6	9	0.00700662	0.00305613	Botanical
Kabompo	478	Ricinodendron rautanenii	53.5	13	0.128204	0.0381723	Botanical
Kabompo	479	Ricinodendron rautanenii	35.7	13	0.0493774	0.0166649	Botanical
Kabompo	480	Ricinodendron rautanenii	62.2	13	0.182911	0.0519774	Botanical
Kabompo	481	Ricinodendron rautanenii	8	6	0.00145022	0.000777946	Botanical
Kabompo	482	Ricinodendron rautanenii	23.5	10	0.0184164	0.00707524	Botanical
Kabompo	483	Ricinodendron rautanenii	39.9	10	0.0641888	0.0209301	Botanical
Kabompo	484	Ricinodendron rautanenii	6.7	3	0.000954519	0.000540954	Botanical
Kabompo	485	Ricinodendron rautanenii	22	9	0.0157631	0.00618092	Botanical
Kabompo	486	Ricinodendron rautanenii	21.6	9	0.0150955	0.00595287	Botanical
Kabompo	487	Ricinodendron rautanenii	52.5	10	0.122623	0.0367248	Botanical
Kabompo	488	Ricinodendron rautanenii	27	9.9	0.0255517	0.0094032	Botanical
Kabompo	489	Ricinodendron rautanenii	23	9.9	0.0175056	0.00677026	Botanical
Kabompo	490	Ricinodendron rautanenii	29.3	9.9	0.0309855	0.0111177	Botanical
Kabompo	491	Ricinodendron rautanenii	12	6	0.00377365	0.00178536	Botanical
Kabompo	492	Ricinodendron rautanenii	52	11.2	0.119887	0.0360118	Botanical
Kabompo	493	Ricinodendron rautanenii	40.4	12.2	0.0661022	0.021471	Botanical
Kabompo	494	Ricinodendron rautanenii	40	12.2	0.0645689	0.0210377	Botanical
Kabompo	495	Ricinodendron rautanenii	56.5	10	0.14581	0.0426868	Botanical
Kabompo	496	Ricinodendron rautanenii	61.5	10	0.178093	0.050786	Botanical
Kabompo	497	Amblygonocarpus andongensis	20	11.1	0.0125897	0.0050845	Botanical
Kabompo	498	Baikiaea plurijuga	22.2	12.3	0.0161032	0.00629659	Botanical
Kabompo	499	Baikiaea plurijuga	18.9	12.2	0.0110171	0.00452807	Botanical
Kabompo	500	Baikiaea plurijuga	13.5	5	0.00498207	0.00227262	Botanical
Kabompo	501	Baikiaea plurijuga	21.2	12.2	0.0144444	0.00572921	Botanical
Kabompo	502	Baikiaea plurijuga	20	4	0.0125897	0.0050845	Botanical
Kabompo	503	Baikiaea plurijuga	35.7	11.6	0.0493774	0.0166649	Botanical
Kabompo	504	Baphia massaiensis	9	5	0.00191461	0.000990263	Botanical
Kabompo	505	Baphia massaiensis	9	5	0.00191461	0.000990263	Botanical
Kabompo	506	Baphia massaiensis	9	5	0.00191461	0.000990263	Botanical
Kabompo	507	Baphia massaiensis	8.9	6	0.00186482	0.000967851	Botanical
Kabompo	508	Baphia massaiensis	11.2	5.2	0.00320694	0.00155002	Botanical
Kabompo	509	Baphia massaiensis	10.3	5.2	0.00263198	0.00130557	Botanical
Kabompo	510	Baphia massaiensis	6.5	3	0.000888673	0.000508388	Botanical
Kabompo	511	Baphia massaiensis	7.5	6	0.00124544	0.000681591	Botanical
Kabompo	512	Baphia massaiensis	9.9	6.8	0.00239723	0.0012038	Botanical
Kabompo	513	Baphia massaiensis	10.8	6.4	0.00294332	0.00143872	Botanical
Kabompo	514	Baphia massaiensis	5.5	4.5	0.000599272	0.000361039	Botanical
Kabompo	515	Baphia massaiensis	6.4	4.5	0.000856763	0.000492493	Botanical
Kabompo	516	Brachystegia longifolia	29.9	12.5	0.032503	0.0115892	Botanical
Kabompo	517	Brachystegia longifolia	7.5	4.3	0.00124544	0.000681591	Botanical
Kabompo	518	Brachystegia longifolia	10.8	2	0.00294332	0.00143872	Botanical
Kabompo	519	Brachystegia longifolia	27.5	14	0.0266818	0.00976343	Botanical
Kabompo	520	Brachystegia longifolia	28.4	14.3	0.0287873	0.0104293	Botanical
Kabompo	521	Brachystegia speciformis	32	13.5	0.0381462	0.0133183	Botanical
Kabompo	522	Brachystegia speciformis	9	5	0.00191461	0.000990263	Botanical
Kabompo	523	Brachystegia speciformis	32	13.5	0.0381462	0.0133183	Botanical
Kabompo	524	Brachystegia speciformis	32	13.5	0.0381462	0.0133183	Botanical
Kabompo	525	Brachystegia speciformis	60.8	14.3	0.173348	0.0496088	Botanical
Kabompo	526	Brachystegia speciformis	16.4	11	0.0078838	0.00338587	Botanical
Kabompo	527	Brachystegia speciformis	29.4	12.7	0.0312355	0.0111956	Botanical
Kabompo	528	Brachystegia speciformis	24.4	11.2	0.0201234	0.00764156	Botanical
Kabompo	529	Brachystegia speciformis	32	12.5	0.0381462	0.0133183	Botanical
Kabompo	530	Burkea africana	21.9	12	0.0155947	0.0061235	Botanical
Kabompo	531	Burkea africana	20.5	5	0.0133447	0.00534834	Botanical
Kabompo	532	Diospyros batocana	27.2	9.7	0.0260003	0.00954646	Botanical
Kabompo	533	Diospyros batocana	33.1	9	0.0413115	0.0142732	Botanical
Kabompo	534	Diospyros batocana	8.5	5	0.00167314	0.00088083	Botanical
Kabompo	535	Diospyros batocana	16	6	0.00743776	0.00321884	Botanical
Kabompo	536	Diospyros batocana	19.2	9.2	0.011434	0.00467655	Botanical
Kabompo	537	Diospyros batocana	22.1	9.2	0.0159327	0.00623862	Botanical
Kabompo	538	Diospyros batocana	27.8	9.2	0.0273734	0.00998289	Botanical
Kabompo	539	Diospyros batocana	6	4	0.000735787	0.000431494	Botanical
Kabompo	540	Diospyros batocana	6	3.1	0.000735787	0.000431494	Botanical
Kabompo	541	Diplorhynchus candylocarpon	11.6	6	0.00348366	0.00166556	Botanical
Kabompo	542	Diplorhynchus candylocarpon	10.5	7	0.00275411	0.00135803	Botanical
Kabompo	543	Diplorhynchus candylocarpon	11.25	5.4	0.00324081	0.00156423	Botanical
Kabompo	544	Diplorhynchus candylocarpon	8.9	5.4	0.00186482	0.000967851	Botanical
Kabompo	545	Diplorhynchus candylocarpon	8	9	0.00145022	0.000777946	Botanical
Kabompo	546	Diplorhynchus candylocarpon	7.2	5.9	0.00113112	0.000626905	Botanical
Kabompo	547	Diplorhynchus candylocarpon	9.9	5.9	0.00239723	0.0012038	Botanical
Kabompo	548	Diplorhynchus candylocarpon	5.5	4	0.000599272	0.000361039	Botanical
Kabompo	549	Diplorhynchus candylocarpon	10	8	0.00245473	0.00122885	Botanical
Kabompo	550	Diplorhynchus candylocarpon	11.5	7	0.00341324	0.00163627	Botanical
Kabompo	551	Diplorhynchus candylocarpon	9.5	5.6	0.00217502	0.00110626	Botanical
Kabompo	552	Diplorhynchus candylocarpon	13	5.6	0.00455776	0.00210351	Botanical
Kabompo	553	Diplorhynchus candylocarpon	15.8	5.6	0.00722033	0.00313694	Botanical
Kabompo	554	Diplorhynchus candylocarpon	14.5	5.6	0.00589668	0.00263093	Botanical
Kabompo	555	Diplorhynchus candylocarpon	6.3	6	0.000825523	0.000476856	Botanical
Kabompo	556	Diplorhynchus candylocarpon	5.6	6	0.000625289	0.000374616	Botanical
Kabompo	557	Diplorhynchus candylocarpon	12.5	5	0.00415505	0.0019411	Botanical
Kabompo	558	Diplorhynchus candylocarpon	6.5	5	0.000888673	0.000508388	Botanical
Kabompo	559	Diplorhynchus candylocarpon	16.5	7	0.00799765	0.0034283	Botanical
Kabompo	560	Diplorhynchus candylocarpon	15	6.4	0.00638754	0.00282016	Botanical
Kabompo	561	Diplorhynchus candylocarpon	9	6.1	0.00191461	0.000990263	Botanical
Kabompo	562	Diplorhynchus candylocarpon	7.2	4	0.00113112	0.000626905	Botanical
Kabompo	563	Diplorhynchus candylocarpon	11.5	4	0.00341324	0.00163627	Botanical
Kabompo	564	Diplorhynchus candylocarpon	10	4	0.00245473	0.00122885	Botanical
Kabompo	565	Diplorhynchus candylocarpon	13.4	7.2	0.00489547	0.00223826	Botanical
Kabompo	566	Diplorhynchus candylocarpon	7.5	4	0.00124544	0.000681591	Botanical
Kabompo	567	Diplorhynchus candylocarpon	10.7	7.2	0.00287945	0.00141156	Botanical
Kabompo	568	Diplorhynchus candylocarpon	5.2	7.2	0.000525013	0.000321845	Botanical
Kabompo	569	Diplorhynchus candylocarpon	8.2	5	0.00153718	0.000818315	Botanical
Kabompo	570	Diplorhynchus candylocarpon	15.8	8	0.00722033	0.00313694	Botanical
Kabompo	571	Guibourtia coleosperma	11	5.5	0.0030735	0.00149384	Botanical
Kabompo	572	Guibourtia coleosperma	14	7	0.00542828	0.00244842	Botanical
Kabompo	573	Markhamia obtusifolia	12	4.2	0.00377365	0.00178536	Botanical
Kabompo	574	Markhamia obtusifolia	10	8	0.00245473	0.00122885	Botanical
Kabompo	575	Markhamia obtusifolia	6.1	6	0.000765039	0.000446357	Botanical
Kabompo	576	Muhaswa	7	4.5	0.00105841	0.000591746	Luvale
Kabompo	577	Muhuhu	11.5	6.1	0.00341324	0.00163627	Luvale
Kabompo	578	Muhuhu	8.6	4	0.00171994	0.000902192	Luvale
Kabompo	579	Muhuhu	6.9	4	0.00102309	0.000574556	Luvale
Kabompo	580	Muhuhu	27.7	11.3	0.0271417	0.00990946	Luvale
Kabompo	581	Muhuhu	24.8	11.3	0.0209102	0.00790042	Luvale
Kabompo	582	Muhuhu	15.2	6.5	0.00659024	0.00289774	Luvale
Kabompo	583	Muhuhu	9.2	7.3	0.00201648	0.00103587	Luvale
Kabompo	584	Muhuhu	23	8.5	0.0175056	0.00677026	Luvale
Kabompo	585	Muhuhu	7.1	6	0.00109442	0.000609196	Luvale
Kabompo	586	Muhuhu	6.5	6	0.000888673	0.000508388	Luvale
Kabompo	587	Muhuhu	20.9	8	0.013967	0.00556434	Luvale
Kabompo	588	Muhuhu	14.1	9.9	0.00552018	0.00248438	Luvale
Kabompo	589	Muhuhu	5.8	6.3	0.000679244	0.000402541	Luvale
Kabompo	590	Muhuhu	14.8	3.9	0.00618848	0.00274366	Luvale
Kabompo	591	Muhuhu	5.6	3.8	0.000625289	0.000374616	Luvale
Kabompo	592	Muhuhu	14	7.6	0.00542828	0.00244842	Luvale
Kabompo	593	Mukenge	12	6	0.00377365	0.00178536	Lunda
Kabompo	594	Pteleopsis anisoptera	9	3.7	0.00191461	0.000990263	Botanical
Kabompo	595	Pteleopsis anisoptera	11.5	7.3	0.00341324	0.00163627	Botanical
Kabompo	596	Pteleopsis anisoptera	17.2	10	0.00882109	0.00373292	Botanical
Kabompo	597	Pterocarpus angolensis	16	7	0.00743776	0.00321884	Botanical
Kabompo	598	Ricinodendron rautanenii	29.4	12.5	0.0312355	0.0111956	Botanical
Kabompo	599	Ricinodendron rautanenii	26.5	12	0.0244496	0.0090499	Botanical
Kabompo	600	Ricinodendron rautanenii	20	9	0.0125897	0.0050845	Botanical
Kabompo	601	Ricinodendron rautanenii	30.2	13.4	0.0332774	0.0118287	Botanical
Kabompo	602	Securidaca longepedunculata	8	6	0.00145022	0.000777946	Botanical
Kabompo	603	Uvariastrum hexaloboides	6.2	5	0.00079495	0.000461478	Botanical
Kabompo	604	Uvariastrum hexaloboides	6.7	4	0.000954519	0.000540954	Botanical
Kabompo	605	Uvariastrum hexaloboides	8.1	5.1	0.00149334	0.000797999	Botanical
Kabompo	606	Uvariastrum hexaloboides	6.1	5.1	0.000765039	0.000446357	Botanical
Kabompo	607	Uvariastrum hexaloboides	12.3	5.3	0.00399995	0.001878	Botanical
Kabompo	608	Afzelia quanzensis	8	5.5	0.00145022	0.000777946	Botanical
Kabompo	609	Baikiaea plurijuga	14	7	0.00542828	0.00244842	Botanical
Kabompo	610	Baikiaea plurijuga	12	7	0.00377365	0.00178536	Botanical
Kabompo	611	Baikiaea plurijuga	24	11.9	0.019354	0.00738711	Botanical
Kabompo	612	Baikiaea plurijuga	47	6	0.0944528	0.0292746	Botanical
Kabompo	613	Baikiaea plurijuga	57	7	0.148871	0.0434644	Botanical
Kabompo	614	Baikiaea plurijuga	21	11	0.0141251	0.00561902	Botanical
Kabompo	615	Baikiaea plurijuga	15	11.5	0.00638754	0.00282016	Botanical
Kabompo	616	Baikiaea plurijuga	22	12	0.0157631	0.00618092	Botanical
Kabompo	617	Baikiaea plurijuga	41	13.9	0.0684411	0.0221294	Botanical
Kabompo	618	Baikiaea plurijuga	35	13.6	0.0471242	0.0160024	Botanical
Kabompo	619	Baikiaea plurijuga	31	11.8	0.0353941	0.0124796	Botanical
Kabompo	620	Baikiaea plurijuga	22	11	0.0157631	0.00618092	Botanical
Kabompo	621	Baikiaea plurijuga	18	7	0.00981952	0.00409732	Botanical
Kabompo	622	Baikiaea plurijuga	36	12.4	0.0503616	0.0169531	Botanical
Kabompo	623	Baikiaea plurijuga	35	11	0.0471242	0.0160024	Botanical
Kabompo	624	Baikiaea plurijuga	27	11	0.0255517	0.0094032	Botanical
Kabompo	625	Baikiaea plurijuga	32	9	0.0381462	0.0133183	Botanical
Kabompo	626	Baikiaea plurijuga	26	7	0.0233755	0.00870352	Botanical
Kabompo	627	Baphia massaiensis	6	5	0.000735787	0.000431494	Botanical
Kabompo	628	Baphia massaiensis	10	6	0.00245473	0.00122885	Botanical
Kabompo	629	Baphia massaiensis	11	6	0.0030735	0.00149384	Botanical
Kabompo	630	Baphia massaiensis	12	7.3	0.00377365	0.00178536	Botanical
Kabompo	631	Baphia massaiensis	19	8	0.0111551	0.00457729	Botanical
Kabompo	632	Baphia massaiensis	14	8	0.00542828	0.00244842	Botanical
Kabompo	633	Baphia massaiensis	15	7.1	0.00638754	0.00282016	Botanical
Kabompo	634	Baphia massaiensis	5	4.3	0.000478625	0.000296995	Botanical
Kabompo	635	Baphia massaiensis	10	4.3	0.00245473	0.00122885	Botanical
Kabompo	636	Baphia massaiensis	8	6.4	0.00145022	0.000777946	Botanical
Kabompo	637	Baphia massaiensis	7	6.4	0.00105841	0.000591746	Botanical
Kabompo	638	Baphia massaiensis	8	6.4	0.00145022	0.000777946	Botanical
Kabompo	639	Baphia massaiensis	8	6.4	0.00145022	0.000777946	Botanical
Kabompo	640	Baphia massaiensis	6	6.4	0.000735787	0.000431494	Botanical
Kabompo	641	Baphia massaiensis	10	6.4	0.00245473	0.00122885	Botanical
Kabompo	642	Baphia massaiensis	5	6.4	0.000478625	0.000296995	Botanical
Kabompo	643	Baphia massaiensis	6	6.4	0.000735787	0.000431494	Botanical
Kabompo	644	Baphia massaiensis	8	6.4	0.00145022	0.000777946	Botanical
Kabompo	645	Baphia massaiensis	6	3.2	0.000735787	0.000431494	Botanical
Kabompo	646	Baphia massaiensis	7	5.3	0.00105841	0.000591746	Botanical
Kabompo	647	Brachystegia longifolia	39	13.5	0.0608261	0.0199742	Botanical
Kabompo	648	Brachystegia longifolia	32	14.5	0.0381462	0.0133183	Botanical
Kabompo	649	Brachystegia longifolia	19	11	0.0111551	0.00457729	Botanical
Kabompo	650	Brachystegia longifolia	52	15	0.119887	0.0360118	Botanical
Kabompo	651	Brachystegia longifolia	5	4	0.000478625	0.000296995	Botanical
Kabompo	652	Brachystegia longifolia	25	13.3	0.0213101	0.00803151	Botanical
Kabompo	653	Brachystegia speciformis	49	12.3	0.104208	0.0318839	Botanical
Kabompo	654	Brachystegia speciformis	7	5.7	0.00105841	0.000591746	Botanical
Kabompo	655	Brachystegia speciformis	56	14.6	0.142785	0.0419165	Botanical
Kabompo	656	Brachystegia speciformis	39	14.8	0.0608261	0.0199742	Botanical
Kabompo	657	Burkea africana	8	6	0.00145022	0.000777946	Botanical
Kabompo	658	Diospyros batocana	17	7	0.00858107	0.00364453	Botanical
Kabompo	659	Diospyros batocana	7	3.4	0.00105841	0.000591746	Botanical
Kabompo	660	Diospyros batocana	8	8	0.00145022	0.000777946	Botanical
Kabompo	661	Diospyros batocana	9	8	0.00191461	0.000990263	Botanical
Kabompo	662	Diospyros batocana	17	7.8	0.00858107	0.00364453	Botanical
Kabompo	663	Diplorhynchus candylocarpon	7	4	0.00105841	0.000591746	Botanical
Kabompo	664	Diplorhynchus candylocarpon	5	4	0.000478625	0.000296995	Botanical
Kabompo	665	Diplorhynchus candylocarpon	10	7.3	0.00245473	0.00122885	Botanical
Kabompo	666	Diplorhynchus candylocarpon	5	4	0.000478625	0.000296995	Botanical
Kabompo	667	Diplorhynchus candylocarpon	8	5.5	0.00145022	0.000777946	Botanical
Kabompo	668	Diplorhynchus candylocarpon	6	5	0.000735787	0.000431494	Botanical
Kabompo	669	Diplorhynchus candylocarpon	8	6	0.00145022	0.000777946	Botanical
Kabompo	670	Diplorhynchus candylocarpon	7	6	0.00105841	0.000591746	Botanical
Kabompo	671	Guibourtia coleosperma	10	9.3	0.00245473	0.00122885	Botanical
Kabompo	672	Mukube	5	3	0.000478625	0.000296995	Luvale
Kabompo	673	Mukube	20	9.2	0.0125897	0.0050845	Luvale
Kabompo	674	Mukube	12	6	0.00377365	0.00178536	Luvale
Kabompo	675	Pseudolachnostylis maprouneifolia	29	11.1	0.0302424	0.0108858	Botanical
Kabompo	676	Pseudolachnostylis maprouneifolia	30	11.5	0.0327599	0.0116687	Botanical
Kabompo	677	Pseudolachnostylis maprouneifolia	19	11.5	0.0111551	0.00457729	Botanical
Kabompo	678	Pseudolachnostylis maprouneifolia	37	11.4	0.0537236	0.017932	Botanical
Kabompo	679	Pteleopsis anisoptera	27	11.9	0.0255517	0.0094032	Botanical
Kabompo	680	Pteleopsis anisoptera	33	11.9	0.0410177	0.014185	Botanical
Kabompo	681	Pteleopsis anisoptera	27	11.9	0.0255517	0.0094032	Botanical
Kabompo	682	Pteleopsis anisoptera	36	11.8	0.0503616	0.0169531	Botanical
Kabompo	683	Pteleopsis anisoptera	38	11.6	0.0572114	0.018939	Botanical
Kabompo	684	Pteleopsis anisoptera	9	9	0.00191461	0.000990263	Botanical
Kabompo	685	Pteleopsis anisoptera	43	14.4	0.0765779	0.0243976	Botanical
Kabompo	686	Pteleopsis anisoptera	6	6	0.000735787	0.000431494	Botanical
Kabompo	687	Pteleopsis anisoptera	8	6	0.00145022	0.000777946	Botanical
Kabompo	688	Pteleopsis anisoptera	9	6	0.00191461	0.000990263	Botanical
Kabompo	689	Pteleopsis anisoptera	21	8.8	0.0141251	0.00561902	Botanical
Kabompo	690	Pteleopsis anisoptera	13	8.8	0.00455776	0.00210351	Botanical
Kabompo	691	Pteleopsis anisoptera	11	8.8	0.0030735	0.00149384	Botanical
Kabompo	692	Pteleopsis anisoptera	21	8.8	0.0141251	0.00561902	Botanical
Kabompo	693	Pteleopsis anisoptera	9	2.3	0.00191461	0.000990263	Botanical
Kabompo	694	Pteleopsis anisoptera	7	6	0.00105841	0.000591746	Botanical
Kabompo	695	Pteleopsis anisoptera	8	6	0.00145022	0.000777946	Botanical
Kabompo	696	Pteleopsis anisoptera	6	5	0.000735787	0.000431494	Botanical
Kabompo	697	Pteleopsis anisoptera	9	5	0.00191461	0.000990263	Botanical
Kabompo	698	Pteleopsis anisoptera	11	7	0.0030735	0.00149384	Botanical
Kabompo	699	Pteleopsis anisoptera	26	11	0.0233755	0.00870352	Botanical
Kabompo	700	Pteleopsis anisoptera	18	8	0.00981952	0.00409732	Botanical
Kabompo	701	Pteleopsis anisoptera	29	14.2	0.0302424	0.0108858	Botanical
Kabompo	702	Pteleopsis anisoptera	27	14.2	0.0255517	0.0094032	Botanical
Kabompo	703	Pteleopsis anisoptera	26	14.2	0.0233755	0.00870352	Botanical
Kabompo	704	Pteleopsis anisoptera	50	14.2	0.109294	0.0332313	Botanical
Kabompo	705	Pteleopsis anisoptera	29	14.2	0.0302424	0.0108858	Botanical
Kabompo	706	Pteleopsis anisoptera	7	6	0.00105841	0.000591746	Botanical
Kabompo	707	Pteleopsis anisoptera	13	7	0.00455776	0.00210351	Botanical
Kabompo	708	Pteleopsis anisoptera	5	6	0.000478625	0.000296995	Botanical
Kabompo	709	Pteleopsis anisoptera	7	5	0.00105841	0.000591746	Botanical
Kabompo	710	Pteleopsis anisoptera	36	14.5	0.0503616	0.0169531	Botanical
Kabompo	711	Ricinodendron rautanenii	8	6	0.00145022	0.000777946	Botanical
Kabompo	712	Ricinodendron rautanenii	8	5	0.00145022	0.000777946	Botanical
Kabompo	713	Ricinodendron rautanenii	10	5.7	0.00245473	0.00122885	Botanical
Kabompo	714	Ricinodendron rautanenii	8	6	0.00145022	0.000777946	Botanical
Kabompo	715	Ricinodendron rautanenii	5	4	0.000478625	0.000296995	Botanical
Kabompo	716	Uvariastrum hexaloboides	5	4	0.000478625	0.000296995	Botanical
Kabompo	717	Baikiaea plurijuga	32	13.9	0.0381462	0.0133183	Botanical
Kabompo	718	Baikiaea plurijuga	35	13.9	0.0471242	0.0160024	Botanical
Kabompo	719	Baikiaea plurijuga	33	13	0.0410177	0.014185	Botanical
Kabompo	720	Baikiaea plurijuga	50	11.4	0.109294	0.0332313	Botanical
Kabompo	721	Baikiaea plurijuga	20	10	0.0125897	0.0050845	Botanical
Kabompo	722	Baikiaea plurijuga	30	12.5	0.0327599	0.0116687	Botanical
Kabompo	723	Baikiaea plurijuga	16	10	0.00743776	0.00321884	Botanical
Kabompo	724	Baikiaea plurijuga	17	5	0.00858107	0.00364453	Botanical
Kabompo	725	Baikiaea plurijuga	38	13.2	0.0572114	0.018939	Botanical
Kabompo	726	Baikiaea plurijuga	32	11	0.0381462	0.0133183	Botanical
Kabompo	727	Baikiaea plurijuga	26	12	0.0233755	0.00870352	Botanical
Kabompo	728	Baikiaea plurijuga	36	13	0.0503616	0.0169531	Botanical
Kabompo	729	Baikiaea plurijuga	33	10	0.0410177	0.014185	Botanical
Kabompo	730	Baikiaea plurijuga	7	5	0.00105841	0.000591746	Botanical
Kabompo	731	Baphia massaiensis	51	11	0.11452	0.0346072	Botanical
Kabompo	732	Baphia massaiensis	9	5	0.00191461	0.000990263	Botanical
Kabompo	733	Baphia massaiensis	8	5	0.00145022	0.000777946	Botanical
Kabompo	734	Baphia massaiensis	19	7	0.0111551	0.00457729	Botanical
Kabompo	735	Baphia massaiensis	12	5.7	0.00377365	0.00178536	Botanical
Kabompo	736	Baphia massaiensis	9	5	0.00191461	0.000990263	Botanical
Kabompo	737	Baphia massaiensis	5	4	0.000478625	0.000296995	Botanical
Kabompo	738	Baphia massaiensis	11	4	0.0030735	0.00149384	Botanical
Kabompo	739	Baphia massaiensis	10	7	0.00245473	0.00122885	Botanical
Kabompo	740	Baphia massaiensis	5	7	0.000478625	0.000296995	Botanical
Kabompo	741	Baphia massaiensis	7	7	0.00105841	0.000591746	Botanical
Kabompo	742	Baphia massaiensis	17	7	0.00858107	0.00364453	Botanical
Kabompo	743	Baphia massaiensis	19	7	0.0111551	0.00457729	Botanical
Kabompo	744	Baphia massaiensis	10	7	0.00245473	0.00122885	Botanical
Kabompo	745	Baphia massaiensis	6	7	0.000735787	0.000431494	Botanical
Kabompo	746	Baphia massaiensis	11	7	0.0030735	0.00149384	Botanical
Kabompo	747	Baphia massaiensis	5	7	0.000478625	0.000296995	Botanical
Kabompo	748	Baphia massaiensis	8	7	0.00145022	0.000777946	Botanical
Kabompo	749	Baphia massaiensis	19	7.4	0.0111551	0.00457729	Botanical
Kabompo	750	Baphia massaiensis	5	4	0.000478625	0.000296995	Botanical
Kabompo	751	Baphia massaiensis	5	4	0.000478625	0.000296995	Botanical
Kabompo	752	Baphia massaiensis	7	4	0.00105841	0.000591746	Botanical
Kabompo	753	Baphia massaiensis	15	7	0.00638754	0.00282016	Botanical
Kabompo	754	Baphia massaiensis	9	7	0.00191461	0.000990263	Botanical
Kabompo	755	Baphia massaiensis	11	7	0.0030735	0.00149384	Botanical
Kabompo	756	Baphia massaiensis	14	7	0.00542828	0.00244842	Botanical
Kabompo	757	Baphia massaiensis	11	7	0.0030735	0.00149384	Botanical
Kabompo	758	Baphia massaiensis	7	5	0.00105841	0.000591746	Botanical
Kabompo	759	Baphia massaiensis	10	5	0.00245473	0.00122885	Botanical
Kabompo	760	Baphia massaiensis	11	8	0.0030735	0.00149384	Botanical
Kabompo	761	Baphia massaiensis	7	6	0.00105841	0.000591746	Botanical
Kabompo	762	Baphia massaiensis	16	7	0.00743776	0.00321884	Botanical
Kabompo	763	Baphia massaiensis	6	4	0.000735787	0.000431494	Botanical
Kabompo	764	Baphia massaiensis	16	7	0.00743776	0.00321884	Botanical
Kabompo	765	Baphia massaiensis	12	7	0.00377365	0.00178536	Botanical
Kabompo	766	Baphia massaiensis	7	7	0.00105841	0.000591746	Botanical
Kabompo	767	Baphia massaiensis	6	5.5	0.000735787	0.000431494	Botanical
Kabompo	768	Baphia massaiensis	10	5.5	0.00245473	0.00122885	Botanical
Kabompo	769	Baphia massaiensis	9	6	0.00191461	0.000990263	Botanical
Kabompo	770	Baphia massaiensis	6	6	0.000735787	0.000431494	Botanical
Kabompo	771	Baphia massaiensis	8	6	0.00145022	0.000777946	Botanical
Kabompo	772	Baphia massaiensis	5	5.5	0.000478625	0.000296995	Botanical
Kabompo	773	Baphia massaiensis	5	5.5	0.000478625	0.000296995	Botanical
Kabompo	774	Baphia massaiensis	5.5	5.5	0.000599272	0.000361039	Botanical
Kabompo	775	Baphia massaiensis	8	5.5	0.00145022	0.000777946	Botanical
Kabompo	776	Baphia massaiensis	19	9	0.0111551	0.00457729	Botanical
Kabompo	777	Brachystegia longifolia	19	10	0.0111551	0.00457729	Botanical
Kabompo	778	Brachystegia speciformis	35	13.7	0.0471242	0.0160024	Botanical
Kabompo	779	Brachystegia speciformis	22	13.5	0.0157631	0.00618092	Botanical
Kabompo	780	Burkea africana	27	13.7	0.0255517	0.0094032	Botanical
Kabompo	781	Dialium engleranum	15	7.9	0.00638754	0.00282016	Botanical
Kabompo	782	Diplorhynchus candylocarpon	19	1.5	0.0111551	0.00457729	Botanical
Kabompo	783	Diplorhynchus candylocarpon	15	8	0.00638754	0.00282016	Botanical
Kabompo	784	Diplorhynchus candylocarpon	11	5.8	0.0030735	0.00149384	Botanical
Kabompo	785	Mubeba	18	6	0.00981952	0.00409732	Luvale
Kabompo	786	Muhaswa	8	5.5	0.00145022	0.000777946	Luvale
Kabompo	787	Muhuhu	13	5	0.00455776	0.00210351	Luvale
Kabompo	788	Muhuhu	38	14	0.0572114	0.018939	Luvale
Kabompo	789	Muhuhu	41	14	0.0684411	0.0221294	Luvale
Kabompo	790	Muhuhu	36	13.5	0.0503616	0.0169531	Luvale
Kabompo	791	Mukenge	11	7.8	0.0030735	0.00149384	Lunda
Kabompo	792	Pteleopsis anisoptera	24	10.5	0.019354	0.00738711	Botanical
Kabompo	793	Pteleopsis anisoptera	8	7	0.00145022	0.000777946	Botanical
Kabompo	794	Pteleopsis anisoptera	8	7	0.00145022	0.000777946	Botanical
Kabompo	795	Pteleopsis anisoptera	16	12.2	0.00743776	0.00321884	Botanical
Kabompo	796	Pteleopsis anisoptera	11	7	0.0030735	0.00149384	Botanical
Kabompo	797	Ricinodendron rautanenii	10	8.2	0.00245473	0.00122885	Botanical
Kabompo	798	Uvariastrum hexaloboides	8	5	0.00145022	0.000777946	Botanical
Kabompo	799	Uvariastrum hexaloboides	16	8	0.00743776	0.00321884	Botanical
Kabompo	800	Uvariastrum hexaloboides	8	5.2	0.00145022	0.000777946	Botanical
Kabompo	801	Amblygonocarpus andongensis	33.4	12.6	0.0422001	0.0145395	Botanical
Kabompo	802	Amblygonocarpus andongensis	62.5	13.9	0.184998	0.0524923	Botanical
Kabompo	803	Amblygonocarpus andongensis	25.5	11.9	0.0223291	0.00836406	Botanical
Kabompo	804	Amblygonocarpus andongensis	36.5	13	0.052027	0.0174391	Botanical
Kabompo	805	Amblygonocarpus andongensis	29	13	0.0302424	0.0108858	Botanical
Kabompo	806	Amblygonocarpus andongensis	55.5	13.8	0.139796	0.0411533	Botanical
Kabompo	807	Baikiaea plurijuga	89	14.5	0.42583	0.108295	Botanical
Kabompo	808	Baikiaea plurijuga	42.6	10.2	0.0749084	0.0239349	Botanical
Kabompo	809	Baikiaea plurijuga	46.1	14.5	0.0902422	0.0281376	Botanical
Kabompo	810	Baikiaea plurijuga	38.9	6	0.0604589	0.0198695	Botanical
Kabompo	811	Baikiaea plurijuga	44.2	4	0.0817143	0.025813	Botanical
Kabompo	812	Baphia massaiensis	11.5	7	0.00341324	0.00163627	Botanical
Kabompo	813	Baphia massaiensis	11	5	0.0030735	0.00149384	Botanical
Kabompo	814	Burkea africana	16.4	9	0.0078838	0.00338587	Botanical
Kabompo	815	Burkea africana	21.6	10.2	0.0150955	0.00595287	Botanical
Kabompo	816	Burkea africana	9.5	6.5	0.00217502	0.00110626	Botanical
Kabompo	817	Burkea africana	31.4	14	0.0364807	0.0128117	Botanical
Kabompo	818	Burkea africana	47.9	14.5	0.0987744	0.0304347	Botanical
Kabompo	819	Burkea africana	25.8	12.2	0.0229536	0.00856691	Botanical
Kabompo	820	Burkea africana	25	14.5	0.0213101	0.00803151	Botanical
Kabompo	821	Burkea africana	28	14	0.0278402	0.0101306	Botanical
Kabompo	822	Burkea africana	33.5	14	0.0424987	0.0146288	Botanical
Kabompo	823	Burkea africana	55.4	14.8	0.139203	0.0410015	Botanical
Kabompo	824	Hymenocardia acida	11.9	9	0.0036999	0.00175501	Botanical
Kabompo	825	Kabompo1?	19	13	0.0111551	0.00457729	Not identified
Kabompo	826	Markhamia obtusifolia	18.6	8	0.0106091	0.00438204	Botanical
Kabompo	827	Markhamia obtusifolia	12.8	4	0.0043941	0.00203775	Botanical
Kabompo	828	Markhamia obtusifolia	15.9	8	0.00732858	0.00317775	Botanical
Kabompo	829	Markhamia obtusifolia	7.4	4.3	0.00120663	0.000663102	Botanical
Kabompo	830	Muhuhu	11.5	5.2	0.00341324	0.00163627	Luvale
Kabompo	831	Muhuhu	21.5	10.5	0.0149312	0.00589655	Luvale
Kabompo	832	Muhuhu	8	7	0.00145022	0.000777946	Luvale
Kabompo	833	Muhuhu	14.5	7	0.00589668	0.00263093	Luvale
Kabompo	834	Muhuhu	8.9	7.3	0.00186482	0.000967851	Luvale
Kabompo	835	Muhuhu	18	13.3	0.00981952	0.00409732	Luvale
Kabompo	836	Muhuhu	13.9	9	0.00533727	0.00241272	Luvale
Kabompo	837	Mukenge	32.7	9	0.0401437	0.013922	Lunda
Kabompo	838	Mukenge	23.4	10.2	0.0182321	0.0070137	Lunda
Kabompo	839	Mukenge	34.5	13.8	0.0455517	0.0155375	Lunda
Kabompo	840	Mukenge	25.5	11	0.0223291	0.00836406	Lunda
Kabompo	841	Mukenge	20	10.5	0.0125897	0.0050845	Lunda
Kabompo	842	Mukenge	35	11.5	0.0471242	0.0160024	Lunda
Kabompo	843	Pseudolachnostylis maprouneifolia	7.6	4	0.00128497	0.000700341	Botanical
Kabompo	844	Pseudolachnostylis maprouneifolia	42.1	12.3	0.0728512	0.0233629	Botanical
Kabompo	845	Pseudolachnostylis maprouneifolia	21.2	8	0.0144444	0.00572921	Botanical
Kabompo	846	Pseudolachnostylis maprouneifolia	22.5	16.5	0.0166212	0.00647216	Botanical
Kabompo	847	Pseudolachnostylis maprouneifolia	6.5	5	0.000888673	0.000508388	Botanical
Kabompo	848	Pseudolachnostylis maprouneifolia	11	8.9	0.0030735	0.00149384	Botanical
Kabompo	849	Pseudolachnostylis maprouneifolia	14	10.2	0.00542828	0.00244842	Botanical
Kabompo	850	Pseudolachnostylis maprouneifolia	8.8	5.3	0.00181577	0.000945702	Botanical
Kabompo	851	Pseudolachnostylis maprouneifolia	23.4	8	0.0182321	0.0070137	Botanical
Kabompo	852	Pseudolachnostylis maprouneifolia	26.7	10	0.0248871	0.00919039	Botanical
Kabompo	853	Pseudolachnostylis maprouneifolia	40	10.5	0.0645689	0.0210377	Botanical
Kabompo	854	Pteleopsis anisoptera	17	7.7	0.00858107	0.00364453	Botanical
Kabompo	855	Pteleopsis anisoptera	14	10.5	0.00542828	0.00244842	Botanical
Kabompo	856	Pteleopsis anisoptera	19.2	9	0.011434	0.00467655	Botanical
Kabompo	857	Pteleopsis anisoptera	15.5	9.8	0.00690114	0.00301613	Botanical
Kabompo	858	Pteleopsis anisoptera	22	10.5	0.0157631	0.00618092	Botanical
Kabompo	859	Pteleopsis anisoptera	9.2	7	0.00201648	0.00103587	Botanical
Kabompo	860	Pteleopsis anisoptera	10.3	9.1	0.00263198	0.00130557	Botanical
Kabompo	861	Pteleopsis anisoptera	28	12	0.0278402	0.0101306	Botanical
Kabompo	862	Pteleopsis anisoptera	17.8	11	0.00956413	0.00400459	Botanical
Kabompo	863	Pteleopsis anisoptera	11.5	7	0.00341324	0.00163627	Botanical
Kabompo	864	Pteleopsis anisoptera	14.5	4.5	0.00589668	0.00263093	Botanical
Kabompo	865	Ricinodendron rautanenii	28.3	11	0.0285488	0.0103542	Botanical
Kabompo	866	Ricinodendron rautanenii	26.8	13.4	0.0251075	0.00926105	Botanical
Kabompo	867	Ricinodendron rautanenii	17	8.8	0.00858107	0.00364453	Botanical
Kabompo	868	Baikiaea plurijuga	40	13.2	0.0645689	0.0210377	Botanical
Kabompo	869	Baikiaea plurijuga	27	13	0.0255517	0.0094032	Botanical
Kabompo	870	Baikiaea plurijuga	81	6	0.341003	0.0892896	Botanical
Kabompo	871	Baikiaea plurijuga	46	12.8	0.0897812	0.0280127	Botanical
Kabompo	872	Baikiaea plurijuga	54	13.7	0.131048	0.0389068	Botanical
Kabompo	873	Baikiaea plurijuga	50	14.2	0.109294	0.0332313	Botanical
Kabompo	874	Baikiaea plurijuga	26	12	0.0233755	0.00870352	Botanical
Kabompo	875	Baikiaea plurijuga	41	13.8	0.0684411	0.0221294	Botanical
Kabompo	876	Baphia massaiensis	12	7.9	0.00377365	0.00178536	Botanical
Kabompo	877	Baphia massaiensis	12	7	0.00377365	0.00178536	Botanical
Kabompo	878	Baphia massaiensis	10	8.3	0.00245473	0.00122885	Botanical
Kabompo	879	Baphia massaiensis	9	6	0.00191461	0.000990263	Botanical
Kabompo	880	Baphia massaiensis	6	6	0.000735787	0.000431494	Botanical
Kabompo	881	Baphia massaiensis	5	4	0.000478625	0.000296995	Botanical
Kabompo	882	Baphia massaiensis	5	6	0.000478625	0.000296995	Botanical
Kabompo	883	Baphia massaiensis	16	8.4	0.00743776	0.00321884	Botanical
Kabompo	884	Brachystegia speciformis	11	9.3	0.0030735	0.00149384	Botanical
Kabompo	885	Brachystegia speciformis	19	12.7	0.0111551	0.00457729	Botanical
Kabompo	886	Brachystegia speciformis	8	7.9	0.00145022	0.000777946	Botanical
Kabompo	887	Brachystegia speciformis	25	13.7	0.0213101	0.00803151	Botanical
Kabompo	888	Brachystegia speciformis	10	9.9	0.00245473	0.00122885	Botanical
Kabompo	889	Brachystegia speciformis	20	12.2	0.0125897	0.0050845	Botanical
Kabompo	890	Brachystegia speciformis	19	12.2	0.0111551	0.00457729	Botanical
Kabompo	891	Brachystegia speciformis	7	6	0.00105841	0.000591746	Botanical
Kabompo	892	Brachystegia speciformis	15	12.6	0.00638754	0.00282016	Botanical
Kabompo	893	Brachystegia speciformis	25	13.7	0.0213101	0.00803151	Botanical
Kabompo	894	Brachystegia speciformis	15	12.9	0.00638754	0.00282016	Botanical
Kabompo	895	Brachystegia speciformis	17	13.5	0.00858107	0.00364453	Botanical
Kabompo	896	Brachystegia speciformis	20	13.6	0.0125897	0.0050845	Botanical
Kabompo	897	Diplorhynchus candylocarpon	7	4	0.00105841	0.000591746	Botanical
Kabompo	898	Diplorhynchus candylocarpon	8	6	0.00145022	0.000777946	Botanical
Kabompo	899	Diplorhynchus candylocarpon	8	5.6	0.00145022	0.000777946	Botanical
Kabompo	900	Diplorhynchus candylocarpon	7	5.5	0.00105841	0.000591746	Botanical
Kabompo	901	Muhuhu	10	7	0.00245473	0.00122885	Luvale
Kabompo	902	Muhuhu	10	8.1	0.00245473	0.00122885	Luvale
Kabompo	903	Mumbukushu	7	6	0.00105841	0.000591746	Luvale
Kabompo	904	Mumbukushu	7	6	0.00105841	0.000591746	Luvale
Kabompo	905	Mumbukushu	6	6	0.000735787	0.000431494	Luvale
Kabompo	906	Mumbukushu	10	6.5	0.00245473	0.00122885	Luvale
Kabompo	907	Mumbukushu	10	6	0.00245473	0.00122885	Luvale
Kabompo	908	Mumbukushu	5	4	0.000478625	0.000296995	Luvale
Kabompo	909	Pseudolachnostylis maprouneifolia	14	8	0.00542828	0.00244842	Botanical
Kabompo	910	Pseudolachnostylis maprouneifolia	39	10.3	0.0608261	0.0199742	Botanical
Kabompo	911	Pteleopsis anisoptera	8	4	0.00145022	0.000777946	Botanical
Kabompo	912	Pteleopsis anisoptera	21	11.3	0.0141251	0.00561902	Botanical
Kabompo	913	Pteleopsis anisoptera	7	4.5	0.00105841	0.000591746	Botanical
Kabompo	914	Pteleopsis anisoptera	11	7.8	0.0030735	0.00149384	Botanical
Kabompo	915	Pteleopsis anisoptera	9	7.8	0.00191461	0.000990263	Botanical
Kabompo	916	Pteleopsis anisoptera	6	4	0.000735787	0.000431494	Botanical
Kabompo	917	Pteleopsis anisoptera	10	9.1	0.00245473	0.00122885	Botanical
Kabompo	918	Pteleopsis anisoptera	10	9	0.00245473	0.00122885	Botanical
Kabompo	919	Pteleopsis anisoptera	10	8	0.00245473	0.00122885	Botanical
Kabompo	920	Pteleopsis anisoptera	7	5.8	0.00105841	0.000591746	Botanical
Kabompo	921	Pteleopsis anisoptera	14	9.9	0.00542828	0.00244842	Botanical
Kabompo	922	Pteleopsis anisoptera	7	6	0.00105841	0.000591746	Botanical
Kabompo	923	Pteleopsis anisoptera	11	9.9	0.0030735	0.00149384	Botanical
Kabompo	924	Pteleopsis anisoptera	6	7	0.000735787	0.000431494	Botanical
Kabompo	925	Pteleopsis anisoptera	22	9	0.0157631	0.00618092	Botanical
Kabompo	926	Pteleopsis anisoptera	7	6	0.00105841	0.000591746	Botanical
Kabompo	927	Pteleopsis anisoptera	6	6	0.000735787	0.000431494	Botanical
Kabompo	928	Pteleopsis anisoptera	15	9.3	0.00638754	0.00282016	Botanical
Kabompo	929	Pteleopsis anisoptera	13	9.8	0.00455776	0.00210351	Botanical
Kabompo	930	Pteleopsis anisoptera	8	9.3	0.00145022	0.000777946	Botanical
Kabompo	931	Pteleopsis anisoptera	17	10.1	0.00858107	0.00364453	Botanical
Kabompo	932	Pteleopsis anisoptera	15	8.2	0.00638754	0.00282016	Botanical
Kabompo	933	Pteleopsis anisoptera	5	6	0.000478625	0.000296995	Botanical
Kabompo	934	Pterocarpus angolensis	49	15.5	0.104208	0.0318839	Botanical
Kabompo	935	Ricinodendron rautanenii	11	8.7	0.0030735	0.00149384	Botanical
Kabompo	936	Ricinodendron rautanenii	29	14	0.0302424	0.0108858	Botanical
Kabompo	937	Ricinodendron rautanenii	12	10.6	0.00377365	0.00178536	Botanical
Kabompo	938	Ricinodendron rautanenii	19	12	0.0111551	0.00457729	Botanical
Kabompo	939	Ricinodendron rautanenii	31	13	0.0353941	0.0124796	Botanical
Kabompo	940	Ricinodendron rautanenii	9	8.1	0.00191461	0.000990263	Botanical
Kabompo	941	Ricinodendron rautanenii	15	7	0.00638754	0.00282016	Botanical
Kabompo	942	Baikiaea plurijuga	47.3	9.6	0.095881	0.0296587	Botanical
Kabompo	943	Baikiaea plurijuga	50.5	6	0.111889	0.0339157	Botanical
Kabompo	944	Baikiaea plurijuga	21.3	8	0.0146056	0.00578471	Botanical
Kabompo	945	Baikiaea plurijuga	15	8	0.00638754	0.00282016	Botanical
Kabompo	946	Baikiaea plurijuga	26.5	11	0.0244496	0.0090499	Botanical
Kabompo	947	Baikiaea plurijuga	27	11	0.0255517	0.0094032	Botanical
Kabompo	948	Baikiaea plurijuga	21	4	0.0141251	0.00561902	Botanical
Kabompo	949	Baikiaea plurijuga	21	11	0.0141251	0.00561902	Botanical
Kabompo	950	Baikiaea plurijuga	31.2	11.3	0.035935	0.0126451	Botanical
Kabompo	951	Baphia massaiensis	6	5.8	0.000735787	0.000431494	Botanical
Kabompo	952	Baphia massaiensis	11.2	8.4	0.00320694	0.00155002	Botanical
Kabompo	953	Baphia massaiensis	8	6.1	0.00145022	0.000777946	Botanical
Kabompo	954	Baphia massaiensis	8	7	0.00145022	0.000777946	Botanical
Kabompo	955	Baphia massaiensis	6	7	0.000735787	0.000431494	Botanical
Kabompo	956	Baphia massaiensis	9	7	0.00191461	0.000990263	Botanical
Kabompo	957	Baphia massaiensis	24	9	0.019354	0.00738711	Botanical
Kabompo	958	Baphia massaiensis	14.3	9	0.00570664	0.00255712	Botanical
Kabompo	959	Baphia massaiensis	5.6	7	0.000625289	0.000374616	Botanical
Kabompo	960	Baphia massaiensis	5.1	7	0.00050151	0.000309292	Botanical
Kabompo	961	Baphia massaiensis	6	7	0.000735787	0.000431494	Botanical
Kabompo	962	Baphia massaiensis	18	7	0.00981952	0.00409732	Botanical
Kabompo	963	Brachystegia longifolia	37.5	14	0.0554517	0.018432	Botanical
Kabompo	964	Brachystegia longifolia	33	15	0.0410177	0.014185	Botanical
Kabompo	965	Brachystegia longifolia	32	15	0.0381462	0.0133183	Botanical
Kabompo	966	Brachystegia longifolia	38	15.6	0.0572114	0.018939	Botanical
Kabompo	967	Brachystegia longifolia	38	15.5	0.0572114	0.018939	Botanical
Kabompo	968	Brachystegia longifolia	37	12.6	0.0537236	0.017932	Botanical
Kabompo	969	Brachystegia longifolia	29.8	13.5	0.0322471	0.0115099	Botanical
Kabompo	970	Brachystegia speciformis	35	14.5	0.0471242	0.0160024	Botanical
Kabompo	971	Brachystegia speciformis	55	18.2	0.136844	0.0403973	Botanical
Kabompo	972	Brachystegia speciformis	13.7	4.8	0.00515791	0.00234213	Botanical
Kabompo	973	Brachystegia speciformis	22.7	4	0.0169718	0.00659058	Botanical
Kabompo	974	Brachystegia speciformis	32	14	0.0381462	0.0133183	Botanical
Kabompo	975	Brachystegia speciformis	21	15	0.0141251	0.00561902	Botanical
Kabompo	976	Brachystegia speciformis	52	19.6	0.119887	0.0360118	Botanical
Kabompo	977	Brachystegia speciformis	70	15	0.241687	0.0662115	Botanical
Kabompo	978	Brachystegia speciformis	72	15	0.258291	0.0701455	Botanical
Kabompo	979	Burkea africana	38.5	15.4	0.0590028	0.0194531	Botanical
Kabompo	980	Burkea africana	33.5	15.3	0.0424987	0.0146288	Botanical
Kabompo	981	Diospyros batocana	13	8.5	0.00455776	0.00210351	Botanical
Kabompo	982	Diospyros batocana	11.5	8.5	0.00341324	0.00163627	Botanical
Kabompo	983	Diospyros batocana	8.5	5	0.00167314	0.00088083	Botanical
Kabompo	984	Diospyros batocana	27	6	0.0255517	0.0094032	Botanical
Kabompo	985	Diospyros batocana	14.7	6	0.00609031	0.00270581	Botanical
Kabompo	986	Diplorhynchus candylocarpon	6	4	0.000735787	0.000431494	Botanical
Kabompo	987	Diplorhynchus candylocarpon	7	4	0.00105841	0.000591746	Botanical
Kabompo	988	Diplorhynchus candylocarpon	13.2	4.4	0.00472488	0.00217035	Botanical
Kabompo	989	Diplorhynchus candylocarpon	6	4.4	0.000735787	0.000431494	Botanical
Kabompo	990	Diplorhynchus candylocarpon	13.5	11	0.00498207	0.00227262	Botanical
Kabompo	991	Diplorhynchus candylocarpon	8	7	0.00145022	0.000777946	Botanical
Kabompo	992	Diplorhynchus candylocarpon	6	4	0.000735787	0.000431494	Botanical
Kabompo	993	Diplorhynchus candylocarpon	7	4.8	0.00105841	0.000591746	Botanical
Kabompo	994	Guibourtia coleosperma	9	2	0.00191461	0.000990263	Botanical
Kabompo	995	Muhuhu	9	5	0.00191461	0.000990263	Luvale
Kabompo	996	Muhuhu	17	4	0.00858107	0.00364453	Luvale
Kabompo	997	Muhuhu	23	11.2	0.0175056	0.00677026	Luvale
Kabompo	998	Muhuhu	34	12	0.04401	0.0150797	Luvale
Kabompo	999	Mukube	8	6	0.00145022	0.000777946	Luvale
Kabompo	1000	Pteleopsis anisoptera	11.5	8.8	0.00341324	0.00163627	Botanical
Kabompo	1001	Pteleopsis anisoptera	16.5	10.5	0.00799765	0.0034283	Botanical
Kabompo	1002	Pteleopsis anisoptera	33.5	16	0.0424987	0.0146288	Botanical
Kabompo	1003	Pteleopsis anisoptera	24.5	13.6	0.0203185	0.00770586	Botanical
Kabompo	1004	Pteleopsis anisoptera	18	13.6	0.00981952	0.00409732	Botanical
Kabompo	1005	Pteleopsis anisoptera	23	13	0.0175056	0.00677026	Botanical
Kabompo	1006	Pterocarpus angolensis	9.3	10.3	0.00206856	0.00105907	Botanical
Kabompo	1007	Pterocarpus angolensis	25.5	13.5	0.0223291	0.00836406	Botanical
Kabompo	1008	Ricinodendron rautanenii	14.7	9	0.00609031	0.00270581	Botanical
Kabompo	1009	Strychnos pungens	6.8	3	0.000988462	0.000557626	Botanical
Kabompo	1010	Strychnos pungens	9	3	0.00191461	0.000990263	Botanical
Kabompo	1011	Amblygonocarpus andongensis	7.5	3.8	0.00124544	0.000681591	Botanical
Kabompo	1012	Amblygonocarpus andongensis	10.5	9	0.00275411	0.00135803	Botanical
Kabompo	1013	Amblygonocarpus andongensis	11	10	0.0030735	0.00149384	Botanical
Kabompo	1014	Baikiaea plurijuga	50	19	0.109294	0.0332313	Botanical
Kabompo	1015	Baikiaea plurijuga	36.5	19	0.052027	0.0174391	Botanical
Kabompo	1016	Baikiaea plurijuga	19	10	0.0111551	0.00457729	Botanical
Kabompo	1017	Baikiaea plurijuga	50	10.5	0.109294	0.0332313	Botanical
Kabompo	1018	Baphia massaiensis	16	5.5	0.00743776	0.00321884	Botanical
Kabompo	1019	Baphia massaiensis	12	5.5	0.00377365	0.00178536	Botanical
Kabompo	1020	Baphia massaiensis	7	5.5	0.00105841	0.000591746	Botanical
Kabompo	1021	Baphia massaiensis	13.2	6.5	0.00472488	0.00217035	Botanical
Kabompo	1022	Baphia massaiensis	6	5.5	0.000735787	0.000431494	Botanical
Kabompo	1023	Baphia massaiensis	9	6	0.00191461	0.000990263	Botanical
Kabompo	1024	Baphia massaiensis	14	7	0.00542828	0.00244842	Botanical
Kabompo	1025	Baphia massaiensis	7	11	0.00105841	0.000591746	Botanical
Kabompo	1026	Baphia massaiensis	22	11	0.0157631	0.00618092	Botanical
Kabompo	1027	Baphia massaiensis	15	7.2	0.00638754	0.00282016	Botanical
Kabompo	1028	Baphia massaiensis	10	5.2	0.00245473	0.00122885	Botanical
Kabompo	1029	Baphia massaiensis	12	8	0.00377365	0.00178536	Botanical
Kabompo	1030	Baphia massaiensis	19	8	0.0111551	0.00457729	Botanical
Kabompo	1031	Baphia massaiensis	7	6	0.00105841	0.000591746	Botanical
Kabompo	1032	Baphia massaiensis	15	6.4	0.00638754	0.00282016	Botanical
Kabompo	1033	Burkea africana	30	11	0.0327599	0.0116687	Botanical
Kabompo	1034	Burkea africana	10	4	0.00245473	0.00122885	Botanical
Kabompo	1035	Burkea africana	16	11.5	0.00743776	0.00321884	Botanical
Kabompo	1036	Dialium engleranum	37.5	10	0.0554517	0.018432	Botanical
Kabompo	1037	Markhamia obtusifolia	8	4.5	0.00145022	0.000777946	Botanical
Kabompo	1038	Markhamia obtusifolia	8.6	5.5	0.00171994	0.000902192	Botanical
Kabompo	1039	Markhamia obtusifolia	8.7	4.5	0.00176748	0.000923816	Botanical
Kabompo	1040	Markhamia obtusifolia	7.3	4.5	0.00116852	0.000644873	Botanical
Kabompo	1041	Markhamia obtusifolia	7.2	4	0.00113112	0.000626905	Botanical
Kabompo	1042	Markhamia obtusifolia	6	4	0.000735787	0.000431494	Botanical
Kabompo	1043	Muhuhu	20.5	13	0.0133447	0.00534834	Luvale
Kabompo	1044	Muhuhu	10	12	0.00245473	0.00122885	Luvale
Kabompo	1045	Muhuhu	18	17	0.00981952	0.00409732	Luvale
Kabompo	1046	Muhuhu	30	12	0.0327599	0.0116687	Luvale
Kabompo	1047	Muhuhu	15	12	0.00638754	0.00282016	Luvale
Kabompo	1048	Muhuhu	24	13.5	0.019354	0.00738711	Luvale
Kabompo	1049	Muhuhu	20	10	0.0125897	0.0050845	Luvale
Kabompo	1050	Muhuhu	43	13	0.0765779	0.0243976	Luvale
Kabompo	1051	Muhuhu	20	12	0.0125897	0.0050845	Luvale
Kabompo	1052	Muhuhu	22	10	0.0157631	0.00618092	Luvale
Kabompo	1053	Mukenge	6.5	6	0.000888673	0.000508388	Lunda
Kabompo	1054	Mukenge	8	7.6	0.00145022	0.000777946	Lunda
Kabompo	1055	Mukenge	6	5	0.000735787	0.000431494	Lunda
Kabompo	1056	Musungwa	30	15	0.0327599	0.0116687	Luvale
Kabompo	1057	Musungwa	6	5.2	0.000735787	0.000431494	Luvale
Kabompo	1058	Pseudolachnostylis maprouneifolia	35	14	0.0471242	0.0160024	Botanical
Kabompo	1059	Pseudolachnostylis maprouneifolia	15	6.5	0.00638754	0.00282016	Botanical
Kabompo	1060	Pseudolachnostylis maprouneifolia	18.5	10	0.010475	0.0043339	Botanical
Kabompo	1061	Pseudolachnostylis maprouneifolia	8.5	12	0.00167314	0.00088083	Botanical
Kabompo	1062	Pseudolachnostylis maprouneifolia	9.2	12	0.00201648	0.00103587	Botanical
Kabompo	1063	Pseudolachnostylis maprouneifolia	17.5	13	0.00918828	0.00386753	Botanical
Kabompo	1064	Pseudolachnostylis maprouneifolia	20	8.5	0.0125897	0.0050845	Botanical
Kabompo	1065	Pseudolachnostylis maprouneifolia	11	8.2	0.0030735	0.00149384	Botanical
Kabompo	1066	Pseudolachnostylis maprouneifolia	18	10.5	0.00981952	0.00409732	Botanical
Kabompo	1067	Pseudolachnostylis maprouneifolia	20	9.5	0.0125897	0.0050845	Botanical
Kabompo	1068	Pseudolachnostylis maprouneifolia	37	13	0.0537236	0.017932	Botanical
Kabompo	1069	Pseudolachnostylis maprouneifolia	29	7.5	0.0302424	0.0108858	Botanical
Kabompo	1070	Pteleopsis anisoptera	8	4.5	0.00145022	0.000777946	Botanical
Kabompo	1071	Pteleopsis anisoptera	10	4.2	0.00245473	0.00122885	Botanical
Kabompo	1072	Pteleopsis anisoptera	6	6.5	0.000735787	0.000431494	Botanical
Kabompo	1073	Pteleopsis anisoptera	11	6.3	0.0030735	0.00149384	Botanical
Kabompo	1074	Pteleopsis anisoptera	9	7	0.00191461	0.000990263	Botanical
Kabompo	1075	Pteleopsis anisoptera	6	3.8	0.000735787	0.000431494	Botanical
Kabompo	1076	Pteleopsis anisoptera	6	3.5	0.000735787	0.000431494	Botanical
Kabompo	1077	Pteleopsis anisoptera	7.2	6.5	0.00113112	0.000626905	Botanical
Kabompo	1078	Pteleopsis anisoptera	6	6.5	0.000735787	0.000431494	Botanical
Kabompo	1079	Pteleopsis anisoptera	7	2.7	0.00105841	0.000591746	Botanical
Kabompo	1080	Pteleopsis anisoptera	9	7.4	0.00191461	0.000990263	Botanical
Kabompo	1081	Pteleopsis anisoptera	13	13	0.00455776	0.00210351	Botanical
Kabompo	1082	Pteleopsis anisoptera	12.5	12.25	0.00415505	0.0019411	Botanical
Kabompo	1083	Pteleopsis anisoptera	10	11	0.00245473	0.00122885	Botanical
Kabompo	1084	Pteleopsis anisoptera	53	15	0.125396	0.037445	Botanical
Kabompo	1085	Pteleopsis anisoptera	10	5.5	0.00245473	0.00122885	Botanical
Kabompo	1086	Pteleopsis anisoptera	18	4	0.00981952	0.00409732	Botanical
Kabompo	1087	Pteleopsis anisoptera	21	8.4	0.0141251	0.00561902	Botanical
Kabompo	1088	Pteleopsis anisoptera	25	7.5	0.0213101	0.00803151	Botanical
Kabompo	1089	Pteleopsis anisoptera	20	5.8	0.0125897	0.0050845	Botanical
Kabompo	1090	Pteleopsis anisoptera	17	5.5	0.00858107	0.00364453	Botanical
Kabompo	1091	Pteleopsis anisoptera	13	7	0.00455776	0.00210351	Botanical
Kabompo	1092	Pteleopsis anisoptera	6	5	0.000735787	0.000431494	Botanical
Kabompo	1093	Pteleopsis anisoptera	10	7.5	0.00245473	0.00122885	Botanical
Kabompo	1094	Pteleopsis anisoptera	10	8	0.00245473	0.00122885	Botanical
Kabompo	1095	Pterocarpus angolensis	25.5	16	0.0223291	0.00836406	Botanical
Kabompo	1096	Ricinodendron rautanenii	38	18	0.0572114	0.018939	Botanical
Kabompo	1097	Ricinodendron rautanenii	14	4	0.00542828	0.00244842	Botanical
Kabompo	1098	Baikiaea plurijuga	33	13.5	0.0410177	0.014185	Botanical
Kabompo	1099	Baikiaea plurijuga	8	5.5	0.00145022	0.000777946	Botanical
Kabompo	1100	Baikiaea plurijuga	17	9	0.00858107	0.00364453	Botanical
Kabompo	1101	Baikiaea plurijuga	22	10	0.0157631	0.00618092	Botanical
Kabompo	1102	Baikiaea plurijuga	42	14.3	0.0724437	0.0232493	Botanical
Kabompo	1103	Baikiaea plurijuga	39	14.3	0.0608261	0.0199742	Botanical
Kabompo	1104	Baikiaea plurijuga	18	8.1	0.00981952	0.00409732	Botanical
Kabompo	1105	Baikiaea plurijuga	23	8.1	0.0175056	0.00677026	Botanical
Kabompo	1106	Baikiaea plurijuga	30	11.9	0.0327599	0.0116687	Botanical
Kabompo	1107	Baikiaea plurijuga	24	12	0.019354	0.00738711	Botanical
Kabompo	1108	Baikiaea plurijuga	23	13	0.0175056	0.00677026	Botanical
Kabompo	1109	Baikiaea plurijuga	11	3	0.0030735	0.00149384	Botanical
Kabompo	1110	Baikiaea plurijuga	6	10	0.000735787	0.000431494	Botanical
Kabompo	1111	Baikiaea plurijuga	30	12.6	0.0327599	0.0116687	Botanical
Kabompo	1112	Baikiaea plurijuga	29	12.6	0.0302424	0.0108858	Botanical
Kabompo	1113	Baikiaea plurijuga	30	9	0.0327599	0.0116687	Botanical
Kabompo	1114	Baikiaea plurijuga	26	7	0.0233755	0.00870352	Botanical
Kabompo	1115	Baikiaea plurijuga	15	10	0.00638754	0.00282016	Botanical
Kabompo	1116	Baikiaea plurijuga	25	11	0.0213101	0.00803151	Botanical
Kabompo	1117	Baikiaea plurijuga	32	11.4	0.0381462	0.0133183	Botanical
Kabompo	1118	Baikiaea plurijuga	20	11.4	0.0125897	0.0050845	Botanical
Kabompo	1119	Baikiaea plurijuga	15	11.4	0.00638754	0.00282016	Botanical
Kabompo	1120	Baikiaea plurijuga	24	11.4	0.019354	0.00738711	Botanical
Kabompo	1121	Baikiaea plurijuga	17	10.5	0.00858107	0.00364453	Botanical
Kabompo	1122	Baikiaea plurijuga	26	11	0.0233755	0.00870352	Botanical
Kabompo	1123	Baikiaea plurijuga	35	13.6	0.0471242	0.0160024	Botanical
Kabompo	1124	Baikiaea plurijuga	28	12.3	0.0278402	0.0101306	Botanical
Kabompo	1125	Baikiaea plurijuga	50	7	0.109294	0.0332313	Botanical
Kabompo	1126	Baikiaea plurijuga	20	9.8	0.0125897	0.0050845	Botanical
Kabompo	1127	Baikiaea plurijuga	35	12.6	0.0471242	0.0160024	Botanical
Kabompo	1128	Baikiaea plurijuga	43	12.5	0.0765779	0.0243976	Botanical
Kabompo	1129	Baphia massaiensis	15	6	0.00638754	0.00282016	Botanical
Kabompo	1130	Baphia massaiensis	11	6.3	0.0030735	0.00149384	Botanical
Kabompo	1131	Baphia massaiensis	5	4	0.000478625	0.000296995	Botanical
Kabompo	1132	Baphia massaiensis	8	4	0.00145022	0.000777946	Botanical
Kabompo	1133	Baphia massaiensis	9	4	0.00191461	0.000990263	Botanical
Kabompo	1134	Baphia massaiensis	10	4.7	0.00245473	0.00122885	Botanical
Kabompo	1135	Baphia massaiensis	7	4	0.00105841	0.000591746	Botanical
Kabompo	1136	Baphia massaiensis	6	6.5	0.000735787	0.000431494	Botanical
Kabompo	1137	Baphia massaiensis	9	6.5	0.00191461	0.000990263	Botanical
Kabompo	1138	Baphia massaiensis	6	4	0.000735787	0.000431494	Botanical
Kabompo	1139	Baphia massaiensis	6	4	0.000735787	0.000431494	Botanical
Kabompo	1140	Brachystegia speciformis	35	13.4	0.0471242	0.0160024	Botanical
Kabompo	1141	Brachystegia speciformis	34	13.4	0.04401	0.0150797	Botanical
Kabompo	1142	Brachystegia speciformis	43	14.8	0.0765779	0.0243976	Botanical
Kabompo	1143	Brachystegia speciformis	31	14.8	0.0353941	0.0124796	Botanical
Kabompo	1144	Markhamia obtusifolia	13	4	0.00455776	0.00210351	Botanical
Kabompo	1145	Muhuhu	38	8	0.0572114	0.018939	Luvale
Kabompo	1146	Muhuhu	20	6.5	0.0125897	0.0050845	Luvale
Kabompo	1147	Pseudolachnostylis maprouneifolia	10	8.8	0.00245473	0.00122885	Botanical
Kabompo	1148	Pseudolachnostylis maprouneifolia	47	11.2	0.0944528	0.0292746	Botanical
Kabompo	1149	Pseudolachnostylis maprouneifolia	7	5	0.00105841	0.000591746	Botanical
Kabompo	1150	Pseudolachnostylis maprouneifolia	11	6	0.0030735	0.00149384	Botanical
Kabompo	1151	Pseudolachnostylis maprouneifolia	34	13.5	0.04401	0.0150797	Botanical
Kabompo	1152	Pseudolachnostylis maprouneifolia	23	11.3	0.0175056	0.00677026	Botanical
Kabompo	1153	Pseudolachnostylis maprouneifolia	12	9	0.00377365	0.00178536	Botanical
Kabompo	1154	Pseudolachnostylis maprouneifolia	32	10.5	0.0381462	0.0133183	Botanical
Kabompo	1155	Pseudolachnostylis maprouneifolia	26	10.5	0.0233755	0.00870352	Botanical
Kabompo	1156	Pseudolachnostylis maprouneifolia	29	10.5	0.0302424	0.0108858	Botanical
Kabompo	1157	Pseudolachnostylis maprouneifolia	18	3	0.00981952	0.00409732	Botanical
Kabompo	1158	Pseudolachnostylis maprouneifolia	17	9	0.00858107	0.00364453	Botanical
Kabompo	1159	Pseudolachnostylis maprouneifolia	33	12.9	0.0410177	0.014185	Botanical
Kabompo	1160	Pseudolachnostylis maprouneifolia	26	8	0.0233755	0.00870352	Botanical
Kabompo	1161	Pseudolachnostylis maprouneifolia	11	6	0.0030735	0.00149384	Botanical
Kabompo	1162	Pseudolachnostylis maprouneifolia	32	11.3	0.0381462	0.0133183	Botanical
Kabompo	1163	Pseudolachnostylis maprouneifolia	34	10.2	0.04401	0.0150797	Botanical
Kabompo	1164	Pseudolachnostylis maprouneifolia	26	11	0.0233755	0.00870352	Botanical
Kabompo	1165	Pseudolachnostylis maprouneifolia	18	7.5	0.00981952	0.00409732	Botanical
Kabompo	1166	Pseudolachnostylis maprouneifolia	19	7.5	0.0111551	0.00457729	Botanical
Kabompo	1167	Pseudolachnostylis maprouneifolia	28	7.5	0.0278402	0.0101306	Botanical
Kabompo	1168	Pseudolachnostylis maprouneifolia	22	5.7	0.0157631	0.00618092	Botanical
Kabompo	1169	Pteleopsis anisoptera	16	5.1	0.00743776	0.00321884	Botanical
Kabompo	1170	Pteleopsis anisoptera	14	9	0.00542828	0.00244842	Botanical
Kabompo	1171	Pteleopsis anisoptera	11	7	0.0030735	0.00149384	Botanical
Kabompo	1172	Pteleopsis anisoptera	7	6	0.00105841	0.000591746	Botanical
Kabompo	1173	Pteleopsis anisoptera	15	6.3	0.00638754	0.00282016	Botanical
Kabompo	1174	Pteleopsis anisoptera	6	4.7	0.000735787	0.000431494	Botanical
Kabompo	1175	Pteleopsis anisoptera	11	6.6	0.0030735	0.00149384	Botanical
Kabompo	1176	Pteleopsis anisoptera	7	6.6	0.00105841	0.000591746	Botanical
Kabompo	1177	Pteleopsis anisoptera	13	8	0.00455776	0.00210351	Botanical
Kabompo	1178	Pteleopsis anisoptera	17	9.9	0.00858107	0.00364453	Botanical
Kabompo	1179	Ricinodendron rautanenii	32	13.4	0.0381462	0.0133183	Botanical
Kabompo	1180	Ricinodendron rautanenii	8	5	0.00145022	0.000777946	Botanical
Kabompo	1181	Afzelia quanzensis	28.1	12	0.0280752	0.0102049	Botanical
Kabompo	1182	Baikiaea plurijuga	42	11	0.0724437	0.0232493	Botanical
Kabompo	1183	Baikiaea plurijuga	36	10.3	0.0503616	0.0169531	Botanical
Kabompo	1184	Baikiaea plurijuga	34	10.2	0.04401	0.0150797	Botanical
Kabompo	1185	Baikiaea plurijuga	17	11	0.00858107	0.00364453	Botanical
Kabompo	1186	Baikiaea plurijuga	13	8.2	0.00455776	0.00210351	Botanical
Kabompo	1187	Baikiaea plurijuga	51.3	12.5	0.116115	0.0350256	Botanical
Kabompo	1188	Baikiaea plurijuga	26.9	10.1	0.025329	0.00933198	Botanical
Kabompo	1189	Baikiaea plurijuga	28.1	10.1	0.0280752	0.0102049	Botanical
Kabompo	1190	Baikiaea plurijuga	31.1	10	0.035664	0.0125622	Botanical
Kabompo	1191	Baikiaea plurijuga	46.2	12.7	0.0907046	0.0282628	Botanical
Kabompo	1192	Baikiaea plurijuga	47	13	0.0944528	0.0292746	Botanical
Kabompo	1193	Baikiaea plurijuga	26.5	10.1	0.0244496	0.0090499	Botanical
Kabompo	1194	Baikiaea plurijuga	40	12	0.0645689	0.0210377	Botanical
Kabompo	1195	Baikiaea plurijuga	24.5	11.5	0.0203185	0.00770586	Botanical
Kabompo	1196	Baikiaea plurijuga	25	12.6	0.0213101	0.00803151	Botanical
Kabompo	1197	Baphia massaiensis	6	5.8	0.000735787	0.000431494	Botanical
Kabompo	1198	Baphia massaiensis	14.5	9.2	0.00589668	0.00263093	Botanical
Kabompo	1199	Baphia massaiensis	15.1	9.2	0.00648843	0.00285881	Botanical
Kabompo	1200	Baphia massaiensis	7.1	9.2	0.00109442	0.000609196	Botanical
Kabompo	1201	Baphia massaiensis	9.3	9.2	0.00206856	0.00105907	Botanical
Kabompo	1202	Baphia massaiensis	14.9	9.2	0.00628756	0.00278178	Botanical
Kabompo	1203	Baphia massaiensis	14.3	7.1	0.00570664	0.00255712	Botanical
Kabompo	1204	Baphia massaiensis	30.2	7.1	0.0332774	0.0118287	Botanical
Kabompo	1205	Baphia massaiensis	16.2	7.1	0.00765891	0.00330181	Botanical
Kabompo	1206	Baphia massaiensis	28.3	7.2	0.0285488	0.0103542	Botanical
Kabompo	1207	Baphia massaiensis	10.6	7.2	0.00281638	0.00138467	Botanical
Kabompo	1208	Baphia massaiensis	15	6.8	0.00638754	0.00282016	Botanical
Kabompo	1209	Baphia massaiensis	17.6	8	0.0093126	0.00391295	Botanical
Kabompo	1210	Baphia massaiensis	13.3	8	0.00480973	0.00220417	Botanical
Kabompo	1211	Baphia massaiensis	15.1	8	0.00648843	0.00285881	Botanical
Kabompo	1212	Baphia massaiensis	19.6	7.4	0.0120038	0.00487834	Botanical
Kabompo	1213	Baphia massaiensis	13.5	7	0.00498207	0.00227262	Botanical
Kabompo	1214	Baphia massaiensis	8	7	0.00145022	0.000777946	Botanical
Kabompo	1215	Baphia massaiensis	7.2	7.4	0.00113112	0.000626905	Botanical
Kabompo	1216	Baphia massaiensis	9.3	7.4	0.00206856	0.00105907	Botanical
Kabompo	1217	Baphia massaiensis	7.3	5	0.00116852	0.000644873	Botanical
Kabompo	1218	Baphia massaiensis	7	5	0.00105841	0.000591746	Botanical
Kabompo	1219	Baphia massaiensis	8.5	6	0.00167314	0.00088083	Botanical
Kabompo	1220	Baphia massaiensis	12.5	9	0.00415505	0.0019411	Botanical
Kabompo	1221	Baphia massaiensis	8.5	5.5	0.00167314	0.00088083	Botanical
Kabompo	1222	Baphia massaiensis	8	5.5	0.00145022	0.000777946	Botanical
Kabompo	1223	Brachystegia longifolia	63.5	12.2	0.192056	0.0542275	Botanical
Kabompo	1224	Brachystegia longifolia	6.5	4	0.000888673	0.000508388	Botanical
Kabompo	1225	Brachystegia speciformis	8	5.2	0.00145022	0.000777946	Botanical
Kabompo	1226	Brachystegia speciformis	14	9.4	0.00542828	0.00244842	Botanical
Kabompo	1227	Brachystegia speciformis	1.1	8	1.07499e-05	1.33507e-05	Botanical
Kabompo	1228	Brachystegia speciformis	32.5	11.9	0.039567	0.0137481	Botanical
Kabompo	1229	Brachystegia speciformis	38.9	12.6	0.0604589	0.0198695	Botanical
Kabompo	1230	Diplorhynchus candylocarpon	6.4	4	0.000856763	0.000492493	Botanical
Kabompo	1231	Diplorhynchus candylocarpon	9.7	5	0.00228457	0.00115451	Botanical
Kabompo	1232	Diplorhynchus candylocarpon	10.5	5.9	0.00275411	0.00135803	Botanical
Kabompo	1233	Markhamia obtusifolia	21.3	5	0.0146056	0.00578471	Botanical
Kabompo	1234	Muhaswa	7.5	7	0.00124544	0.000681591	Luvale
Kabompo	1235	Muhuhu	7.6	5.2	0.00128497	0.000700341	Luvale
Kabompo	1236	Muhuhu	39	12.8	0.0608261	0.0199742	Luvale
Kabompo	1237	Muhuhu	40	7.8	0.0645689	0.0210377	Luvale
Kabompo	1238	Muhuhu	7	5.4	0.00105841	0.000591746	Luvale
Kabompo	1239	Muhuhu	24	7.4	0.019354	0.00738711	Luvale
Kabompo	1240	Muhuhu	10	7.4	0.00245473	0.00122885	Luvale
Kabompo	1241	Muhuhu	5.2	7.4	0.000525013	0.000321845	Luvale
Kabompo	1242	Muhuhu	10.3	7.4	0.00263198	0.00130557	Luvale
Kabompo	1243	Muhuhu	16.4	6.3	0.0078838	0.00338587	Luvale
Kabompo	1244	Muhuhu	34.5	6	0.0455517	0.0155375	Luvale
Kabompo	1245	Mukenge	5.6	4	0.000625289	0.000374616	Lunda
Kabompo	1246	Mukenge	11.5	5.8	0.00341324	0.00163627	Lunda
Kabompo	1247	Mukenge	7.2	5.8	0.00113112	0.000626905	Lunda
Kabompo	1248	Mukenge	6.2	5	0.00079495	0.000461478	Lunda
Kabompo	1249	Pseudolachnostylis maprouneifolia	36.9	10.4	0.0533818	0.0178329	Botanical
Kabompo	1250	Pseudolachnostylis maprouneifolia	40	12.1	0.0645689	0.0210377	Botanical
Kabompo	1251	Pteleopsis anisoptera	11	11	0.0030735	0.00149384	Botanical
Kabompo	1252	Pteleopsis anisoptera	10	6.7	0.00245473	0.00122885	Botanical
Kabompo	1253	Pteleopsis anisoptera	8	8	0.00145022	0.000777946	Botanical
Kabompo	1254	Pteleopsis anisoptera	7.3	5	0.00116852	0.000644873	Botanical
Kabompo	1255	Pteleopsis anisoptera	13.1	9.1	0.00464088	0.0021368	Botanical
Kabompo	1256	Pteleopsis anisoptera	8.4	6	0.00162708	0.00085973	Botanical
Kabompo	1257	Pteleopsis anisoptera	23	8.1	0.0175056	0.00677026	Botanical
Kabompo	1258	Pteleopsis anisoptera	9.1	6.3	0.00196517	0.00101294	Botanical
Kabompo	1259	Pteleopsis anisoptera	13	9	0.00455776	0.00210351	Botanical
Kabompo	1260	Pteleopsis anisoptera	5.5	4	0.000599272	0.000361039	Botanical
Kabompo	1261	Pteleopsis anisoptera	6	7.8	0.000735787	0.000431494	Botanical
Kabompo	1262	Pteleopsis anisoptera	10	7.8	0.00245473	0.00122885	Botanical
Kabompo	1263	Pteleopsis anisoptera	11.8	7.8	0.00362698	0.00172492	Botanical
Kabompo	1264	Pteleopsis anisoptera	15.4	7.8	0.00679659	0.00297639	Botanical
Kabompo	1265	Pteleopsis anisoptera	14.6	7.8	0.00599304	0.00266824	Botanical
Kabompo	1266	Pterocarpus angolensis	13	8.2	0.00455776	0.00210351	Botanical
Kabompo	1267	Ricinodendron rautanenii	30	10	0.0327599	0.0116687	Botanical
Kabompo	1268	Ricinodendron rautanenii	12.6	9.1	0.00423388	0.00197305	Botanical
Kabompo	1269	Ricinodendron rautanenii	13.1	9.1	0.00464088	0.0021368	Botanical
Kabompo	1270	Ricinodendron rautanenii	47.7	12	0.0978044	0.0301749	Botanical
Kabompo	1271	Ricinodendron rautanenii	10.5	7.2	0.00275411	0.00135803	Botanical
Kabompo	1272	Ricinodendron rautanenii	6.4	7	0.000856763	0.000492493	Botanical
Kabompo	1273	Ricinodendron rautanenii	31.2	10.3	0.035935	0.0126451	Botanical
Kabompo	1274	Ricinodendron rautanenii	23.5	9.1	0.0184164	0.00707524	Botanical
Kabompo	1275	Ricinodendron rautanenii	38.1	12.8	0.0575671	0.0190413	Botanical
Kabompo	1276	Ricinodendron rautanenii	22.4	12.8	0.0164475	0.00641336	Botanical
Kabompo	1277	Ricinodendron rautanenii	28	12.8	0.0278402	0.0101306	Botanical
Kabompo	1278	Ricinodendron rautanenii	34	12.8	0.04401	0.0150797	Botanical
Kabompo	1279	Ricinodendron rautanenii	29	12.3	0.0302424	0.0108858	Botanical
Kabompo	1280	Ricinodendron rautanenii	11.2	7	0.00320694	0.00155002	Botanical
Kabompo	1281	Ricinodendron rautanenii	15	6.3	0.00638754	0.00282016	Botanical
Kabompo	1282	Ricinodendron rautanenii	10	6.3	0.00245473	0.00122885	Botanical
Kabompo	1283	Ricinodendron rautanenii	36.5	13	0.052027	0.0174391	Botanical
Kabompo	1284	Uvariastrum hexaloboides	16	6.9	0.00743776	0.00321884	Botanical
Kabompo	1285	Vangueriopsis lanciflora	6	9.5	0.000735787	0.000431494	Botanical
Kabompo	1286	Vangueriopsis lanciflora	8	9.5	0.00145022	0.000777946	Botanical
Kabompo	1287	Vangueriopsis lanciflora	6	5	0.000735787	0.000431494	Botanical
Namwala	1	Baikiaea plurijuga	22	5	0.0145051	0.00568763	Botanical
Namwala	2	Baikiaea plurijuga	33	13	0.0377442	0.0130529	Botanical
Namwala	3	Baikiaea plurijuga	31	14	0.0325693	0.0114836	Botanical
Namwala	4	Baikiaea plurijuga	28	11	0.0256183	0.00932208	Botanical
Namwala	5	Baikiaea plurijuga	19	11	0.0102648	0.00421198	Botanical
Namwala	6	Baikiaea plurijuga	25	13	0.0196094	0.00739052	Botanical
Namwala	7	Baikiaea plurijuga	19	11	0.0102648	0.00421198	Botanical
Namwala	8	Baikiaea plurijuga	33	15	0.0377442	0.0130529	Botanical
Namwala	9	Baikiaea plurijuga	29	15	0.0278288	0.010017	Botanical
Namwala	10	Baikiaea plurijuga	30	12	0.0301454	0.0107375	Botanical
Namwala	11	Baikiaea plurijuga	42	15	0.066662	0.0213938	Botanical
Namwala	12	Baikiaea plurijuga	24	15	0.0178094	0.00679755	Botanical
Namwala	13	Baikiaea plurijuga	25	10	0.0196094	0.00739052	Botanical
Namwala	14	Baikiaea plurijuga	33	12	0.0377442	0.0130529	Botanical
Namwala	15	Baikiaea plurijuga	30.9	9.5	0.032322	0.0114078	Botanical
Namwala	16	Baikiaea plurijuga	24	3	0.0178094	0.00679755	Botanical
Namwala	17	Baikiaea plurijuga	43	9.5	0.0704663	0.0224505	Botanical
Namwala	18	Baikiaea plurijuga	22.9	13	0.0159438	0.00617457	Botanical
Namwala	19	Baikiaea plurijuga	31	21	0.0325693	0.0114836	Botanical
Namwala	20	Baikiaea plurijuga	46	13	0.0826159	0.0257771	Botanical
Namwala	21	Baikiaea plurijuga	39	11	0.0559716	0.0183801	Botanical
Namwala	22	Baikiaea plurijuga	28	9.5	0.0256183	0.00932208	Botanical
Namwala	23	Baikiaea plurijuga	39	9.5	0.0559716	0.0183801	Botanical
Namwala	24	Baikiaea plurijuga	43	12	0.0704663	0.0224505	Botanical
Namwala	25	Baikiaea plurijuga	47	11	0.0869146	0.0269382	Botanical
Namwala	26	Baikiaea plurijuga	30	9	0.0301454	0.0107375	Botanical
Namwala	27	Baikiaea plurijuga	25	10	0.0196094	0.00739052	Botanical
Namwala	28	Baikiaea plurijuga	29	10	0.0278288	0.010017	Botanical
Namwala	29	Baikiaea plurijuga	39	10	0.0559716	0.0183801	Botanical
Namwala	30	Baphia massaiensis	9.2	8	0.00185555	0.000953202	Botanical
Namwala	31	Baphia massaiensis	5	4	0.000440426	0.000273292	Botanical
Namwala	32	Combretum celastroides	7	4	0.000973937	0.00054452	Botanical
Namwala	33	Diplorhynchus candylocarpon	5	3	0.000440426	0.000273292	Botanical
Namwala	34	Diplorhynchus candylocarpon	11.1	6	0.00288923	0.00140034	Botanical
Namwala	35	Lannea stuhlmannii	11	6	0.00282821	0.00137462	Botanical
Namwala	36	Lannea stuhlmannii	11	5.5	0.00282821	0.00137462	Botanical
Namwala	37	Leza	8.4	4	0.00149723	0.000791115	Tonga
Namwala	38	Pterocarpus angolensis	6	4	0.000677064	0.000397057	Botanical
Namwala	39	Pterocarpus angolensis	6.1	4	0.000703982	0.000410734	Botanical
Namwala	40	Pterocarpus angolensis	8	5	0.00133448	0.000715859	Botanical
Namwala	41	Pterocarpus angolensis	15	9.5	0.00587776	0.00259509	Botanical
Namwala	42	Afzelia quanzensis	5	5	0.000440426	0.000273292	Botanical
Namwala	43	Baikiaea plurijuga	20	15	0.0115849	0.00467871	Botanical
Namwala	44	Baikiaea plurijuga	34	15	0.0404976	0.0138762	Botanical
Namwala	45	Baikiaea plurijuga	22	11	0.0145051	0.00568763	Botanical
Namwala	46	Baikiaea plurijuga	22	12	0.0145051	0.00568763	Botanical
Namwala	47	Baikiaea plurijuga	32	15	0.0351018	0.0122554	Botanical
Namwala	48	Baikiaea plurijuga	49	16	0.0958913	0.0293392	Botanical
Namwala	49	Baikiaea plurijuga	52	16	0.110319	0.0331377	Botanical
Namwala	50	Baikiaea plurijuga	15	2.4	0.00587776	0.00259509	Botanical
Namwala	51	Baikiaea plurijuga	35	15	0.0433632	0.0147252	Botanical
Namwala	52	Baikiaea plurijuga	27	16	0.0235124	0.00865274	Botanical
Namwala	53	Baikiaea plurijuga	33	12	0.0377442	0.0130529	Botanical
Namwala	54	Baikiaea plurijuga	17	1.3	0.00789622	0.00335366	Botanical
Namwala	55	Baikiaea plurijuga	12	8	0.00347248	0.00164287	Botanical
Namwala	56	Baikiaea plurijuga	17	4	0.00789622	0.00335366	Botanical
Namwala	57	Baikiaea plurijuga	18	2.2	0.00903584	0.00377032	Botanical
Namwala	58	Baikiaea plurijuga	34	4	0.0404976	0.0138762	Botanical
Namwala	59	Baikiaea plurijuga	27	12	0.0235124	0.00865274	Botanical
Namwala	60	Baikiaea plurijuga	16	4	0.00684416	0.00296194	Botanical
Namwala	61	Baikiaea plurijuga	26	12	0.0215099	0.0080089	Botanical
Namwala	62	Baikiaea plurijuga	27	11	0.0235124	0.00865274	Botanical
Namwala	63	Baikiaea plurijuga	13	2	0.00419401	0.00193563	Botanical
Namwala	64	Baikiaea plurijuga	11	2	0.00282821	0.00137462	Botanical
Namwala	65	Baikiaea plurijuga	31	2.5	0.0325693	0.0114836	Botanical
Namwala	66	Baikiaea plurijuga	38	13	0.0526454	0.0174275	Botanical
Namwala	67	Baikiaea plurijuga	36	7	0.0463423	0.0156001	Botanical
Namwala	68	Baikiaea plurijuga	28	7	0.0256183	0.00932208	Botanical
Namwala	69	Baikiaea plurijuga	31	1.4	0.0325693	0.0114836	Botanical
Namwala	70	Baikiaea plurijuga	20	1.4	0.0115849	0.00467871	Botanical
Namwala	71	Baikiaea plurijuga	22	14	0.0145051	0.00568763	Botanical
Namwala	72	Baikiaea plurijuga	31	14	0.0325693	0.0114836	Botanical
Namwala	73	Baikiaea plurijuga	26	11	0.0215099	0.0080089	Botanical
Namwala	74	Baikiaea plurijuga	23	5	0.0161085	0.00622994	Botanical
Namwala	75	Baphia massaiensis	6	4	0.000677064	0.000397057	Botanical
Namwala	76	Baphia massaiensis	9	4	0.00176181	0.000911231	Botanical
Namwala	77	Baphia massaiensis	5	4	0.000440426	0.000273292	Botanical
Namwala	78	Combretum celastroides	5	6	0.000440426	0.000273292	Botanical
Namwala	79	Diplorhynchus candylocarpon	15	10	0.00587776	0.00259509	Botanical
Namwala	80	Diplorhynchus candylocarpon	14	10	0.00499505	0.00225301	Botanical
Namwala	81	Diplorhynchus candylocarpon	2	5	5.07331e-05	4.18146e-05	Botanical
Namwala	82	Diplorhynchus candylocarpon	8	5	0.00133448	0.000715859	Botanical
Namwala	83	Diplorhynchus candylocarpon	10	6	0.00225883	0.00113078	Botanical
Namwala	84	Diplorhynchus candylocarpon	18	5	0.00903584	0.00377032	Botanical
Namwala	85	Diplorhynchus candylocarpon	11	6	0.00282821	0.00137462	Botanical
Namwala	86	Diplorhynchus candylocarpon	12	6	0.00347248	0.00164287	Botanical
Namwala	87	Lannea stuhlmannii	10	5	0.00225883	0.00113078	Botanical
Namwala	88	Lannea stuhlmannii	11	5	0.00282821	0.00137462	Botanical
Namwala	89	Lannea stuhlmannii	11	5	0.00282821	0.00137462	Botanical
Namwala	90	Pericorpsis angolensis	26	9	0.0215099	0.0080089	Botanical
Namwala	91	Pericorpsis angolensis	20	8	0.0115849	0.00467871	Botanical
Namwala	92	Pericorpsis angolensis	32	14	0.0351018	0.0122554	Botanical
Namwala	93	Pterocarpus angolensis	6	4	0.000677064	0.000397057	Botanical
Namwala	94	Pterocarpus angolensis	28	14	0.0256183	0.00932208	Botanical
Namwala	95	Pterocarpus angolensis	21	12	0.0129978	0.00517057	Botanical
Namwala	96	Pterocarpus angolensis	21	11	0.0129978	0.00517057	Botanical
Namwala	97	Baikiaea plurijuga	17.3	9	0.00822883	0.00347604	Botanical
Namwala	98	Baikiaea plurijuga	27	11.5	0.0235124	0.00865274	Botanical
Namwala	99	Baikiaea plurijuga	34.2	3.7	0.0410617	0.0140439	Botanical
Namwala	100	Baikiaea plurijuga	41.5	11	0.0648054	0.0208753	Botanical
Namwala	101	Baikiaea plurijuga	39.9	13	0.059066	0.0192597	Botanical
Namwala	102	Baikiaea plurijuga	21	9	0.0129978	0.00517057	Botanical
Namwala	103	Baikiaea plurijuga	33.5	13	0.0391069	0.0134613	Botanical
Namwala	104	Baikiaea plurijuga	30.6	13	0.0315868	0.0111821	Botanical
Namwala	105	Baikiaea plurijuga	43.5	15	0.0724142	0.0229886	Botanical
Namwala	106	Baikiaea plurijuga	35.1	15	0.043656	0.0148116	Botanical
Namwala	107	Baikiaea plurijuga	39.9	15	0.059066	0.0192597	Botanical
Namwala	108	Baikiaea plurijuga	26.9	4	0.0233075	0.00858721	Botanical
Namwala	109	Baikiaea plurijuga	29.6	3.7	0.029206	0.0104462	Botanical
Namwala	110	Baikiaea plurijuga	28.9	12	0.027603	0.00994633	Botanical
Namwala	111	Baikiaea plurijuga	26	12	0.0215099	0.0080089	Botanical
Namwala	112	Baikiaea plurijuga	27.4	10	0.0243423	0.00891741	Botanical
Namwala	113	Baikiaea plurijuga	33.7	11	0.0396598	0.0136265	Botanical
Namwala	114	Baikiaea plurijuga	35.5	12	0.0448385	0.0151594	Botanical
Namwala	115	Baikiaea plurijuga	13.8	5	0.00482838	0.00218756	Botanical
Namwala	116	Baikiaea plurijuga	17.2	9	0.00811708	0.003435	Botanical
Namwala	117	Baikiaea plurijuga	18.5	15	0.00963904	0.00398802	Botanical
Namwala	118	Baikiaea plurijuga	18.1	7	0.00915468	0.00381336	Botanical
Namwala	119	Baikiaea plurijuga	23.4	10	0.016777	0.00645394	Botanical
Namwala	120	Baikiaea plurijuga	23.7	10	0.0172888	0.00662461	Botanical
Namwala	121	Baikiaea plurijuga	16.4	8	0.0072546	0.00311565	Botanical
Namwala	122	Baikiaea plurijuga	44.9	11	0.0780317	0.02453	Botanical
Namwala	123	Baphia massaiensis	22.4	7	0.0151348	0.00590152	Botanical
Namwala	124	Combretum molle	27.4	12	0.0243423	0.00891741	Botanical
Namwala	125	Diplorhynchus candylocarpon	10	4.5	0.00225883	0.00113078	Botanical
Namwala	126	Diplorhynchus candylocarpon	16.2	2	0.00704766	0.0030383	Botanical
Namwala	127	Diplorhynchus candylocarpon	16.7	7	0.0075715	0.00323353	Botanical
Namwala	128	Diplorhynchus candylocarpon	7	7	0.000973937	0.00054452	Botanical
Namwala	129	Diplorhynchus candylocarpon	17.4	10	0.00834146	0.00351733	Botanical
Namwala	130	Diplorhynchus candylocarpon	8.1	4.5	0.00137415	0.000734312	Botanical
Namwala	131	Diplorhynchus candylocarpon	17.3	7	0.00822883	0.00347604	Botanical
Namwala	132	Diplorhynchus candylocarpon	17.4	7	0.00834146	0.00351733	Botanical
Namwala	133	Diplorhynchus candylocarpon	5.7	3.3	0.000599914	0.000357448	Botanical
Namwala	134	Diplorhynchus candylocarpon	16.8	8	0.00767887	0.00327333	Botanical
Namwala	135	Diplorhynchus candylocarpon	14	6	0.00499505	0.00225301	Botanical
Namwala	136	Diplorhynchus candylocarpon	18	9	0.00903584	0.00377032	Botanical
Namwala	137	Lannea stuhlmannii	11.5	4.5	0.00314083	0.00150568	Botanical
Namwala	138	Pseudolachnostylis maprouneifolia	17	7	0.00789622	0.00335366	Botanical
Namwala	139	Pterocarpus angolensis	6.1	4.5	0.000703982	0.000410734	Botanical
Namwala	140	Pterocarpus angolensis	11.1	6	0.00288923	0.00140034	Botanical
Namwala	141	Pterocarpus angolensis	10.1	5.5	0.00231246	0.00115406	Botanical
Namwala	142	Pterocarpus angolensis	6.3	3.5	0.000759639	0.000438799	Botanical
Namwala	143	Pterocarpus angolensis	11.4	6.5	0.00307679	0.00147898	Botanical
Namwala	144	Pterocarpus angolensis	9.2	5.5	0.00185555	0.000953202	Botanical
Namwala	145	Pterocarpus angolensis	39.8	13	0.0587174	0.0191609	Botanical
Namwala	146	Pterocarpus angolensis	6.3	4	0.000759639	0.000438799	Botanical
Namwala	147	Pterocarpus angolensis	11.2	7	0.00295099	0.00142631	Botanical
Namwala	148	Pterocarpus angolensis	6.1	5	0.000703982	0.000410734	Botanical
Namwala	149	Pterocarpus angolensis	8.4	5.5	0.00149723	0.000791115	Botanical
Namwala	150	Pterocarpus angolensis	23.7	12	0.0172888	0.00662461	Botanical
Namwala	151	Pterocarpus angolensis	9.9	8	0.00220591	0.00110773	Botanical
Namwala	152	Pterocarpus angolensis	16.9	10	0.00778711	0.00331337	Botanical
Namwala	153	Pterocarpus angolensis	5.4	3.3	0.000528088	0.000319967	Botanical
Namwala	154	Pterocarpus angolensis	8.5	3.8	0.00153961	0.000810532	Botanical
Namwala	155	Pterocarpus angolensis	6.9	3.5	0.000941439	0.000528702	Botanical
Namwala	156	Pterocarpus angolensis	9.6	6.5	0.00205148	0.00104005	Botanical
Namwala	157	Pterocarpus angolensis	8.4	4.5	0.00149723	0.000791115	Botanical
Namwala	158	Pterocarpus angolensis	6.7	4	0.00087834	0.000497781	Botanical
Namwala	159	Pterocarpus angolensis	11.3	8	0.00301352	0.00145252	Botanical
Namwala	160	Pterocarpus angolensis	6.2	6	0.000731505	0.000424648	Botanical
Namwala	161	Pterocarpus angolensis	5.5	3.9	0.000551445	0.000332225	Botanical
Namwala	162	Pterocarpus angolensis	8.1	6	0.00137415	0.000734312	Botanical
Namwala	163	Pterocarpus angolensis	6.9	6	0.000941439	0.000528702	Botanical
Namwala	164	Zanha africana	5.5	3.7	0.000551445	0.000332225	Botanical
Namwala	165	Baikiaea plurijuga	25	4	0.0196094	0.00739052	Botanical
Namwala	166	Baikiaea plurijuga	35	10	0.0433632	0.0147252	Botanical
Namwala	167	Baikiaea plurijuga	30	11	0.0301454	0.0107375	Botanical
Namwala	168	Baikiaea plurijuga	27	8	0.0235124	0.00865274	Botanical
Namwala	169	Baikiaea plurijuga	20	7	0.0115849	0.00467871	Botanical
Namwala	170	Baikiaea plurijuga	16.3	5	0.0071507	0.00307685	Botanical
Namwala	171	Baikiaea plurijuga	25.2	8	0.0199814	0.00751216	Botanical
Namwala	172	Baikiaea plurijuga	18.7	5	0.00988663	0.00407685	Botanical
Namwala	173	Baikiaea plurijuga	19.7	6	0.0111792	0.00453605	Botanical
Namwala	174	Baikiaea plurijuga	18.8	6	0.0100118	0.00412164	Botanical
Namwala	175	Baikiaea plurijuga	18.4	5	0.0095166	0.00394398	Botanical
Namwala	176	Baikiaea plurijuga	25.3	9	0.0201689	0.00757337	Botanical
Namwala	177	Baikiaea plurijuga	26	8	0.0215099	0.0080089	Botanical
Namwala	178	Baikiaea plurijuga	27.8	8	0.0251888	0.00918617	Botanical
Namwala	179	Baikiaea plurijuga	34.7	10	0.0424917	0.0144678	Botanical
Namwala	180	Baikiaea plurijuga	33.6	9	0.0393828	0.0135438	Botanical
Namwala	181	Baikiaea plurijuga	26.6	8	0.0226991	0.00839215	Botanical
Namwala	182	Baikiaea plurijuga	22.7	2.6	0.0156173	0.00606459	Botanical
Namwala	183	Baikiaea plurijuga	23	9	0.0161085	0.00622994	Botanical
Namwala	184	Baikiaea plurijuga	29	11	0.0278288	0.010017	Botanical
Namwala	185	Baikiaea plurijuga	22	6	0.0145051	0.00568763	Botanical
Namwala	186	Baikiaea plurijuga	19	8	0.0102648	0.00421198	Botanical
Namwala	187	Baikiaea plurijuga	19	8	0.0102648	0.00421198	Botanical
Namwala	188	Baikiaea plurijuga	18.5	8	0.00963904	0.00398802	Botanical
Namwala	189	Baikiaea plurijuga	22.4	8	0.0151348	0.00590152	Botanical
Namwala	190	Baikiaea plurijuga	24	6	0.0178094	0.00679755	Botanical
Namwala	191	Baikiaea plurijuga	30.7	8	0.0318308	0.011257	Botanical
Namwala	192	Baikiaea plurijuga	25.5	9	0.020547	0.00769653	Botanical
Namwala	193	Baikiaea plurijuga	35.5	10	0.0448385	0.0151594	Botanical
Namwala	194	Baikiaea plurijuga	20.8	7	0.0127077	0.00507019	Botanical
Namwala	195	Baikiaea plurijuga	37.3	7	0.0503866	0.0167762	Botanical
Namwala	196	Baikiaea plurijuga	37.7	9	0.0516704	0.0171468	Botanical
Namwala	197	Baikiaea plurijuga	36.2	9	0.0469519	0.0157782	Botanical
Namwala	198	Baikiaea plurijuga	35.4	9	0.0445412	0.0150721	Botanical
Namwala	199	Baikiaea plurijuga	17.2	5	0.00811708	0.003435	Botanical
Namwala	200	Baikiaea plurijuga	17.2	8	0.00811708	0.003435	Botanical
Namwala	201	Baikiaea plurijuga	19.3	9	0.0106512	0.00434936	Botanical
Namwala	202	Baikiaea plurijuga	26	9	0.0215099	0.0080089	Botanical
Namwala	203	Baikiaea plurijuga	32.4	10	0.0361455	0.0125713	Botanical
Namwala	204	Baikiaea plurijuga	32.3	10	0.0358829	0.0124919	Botanical
Namwala	205	Baikiaea plurijuga	33.5	10	0.0391069	0.0134613	Botanical
Namwala	206	Baikiaea plurijuga	35.8	8	0.0457374	0.0154231	Botanical
Namwala	207	Baikiaea plurijuga	23.7	9	0.0172888	0.00662461	Botanical
Namwala	208	Baikiaea plurijuga	34	10	0.0404976	0.0138762	Botanical
Namwala	209	Baikiaea plurijuga	26.2	10	0.0219022	0.00813563	Botanical
Namwala	210	Baphia massaiensis	8.5	5	0.00153961	0.000810532	Botanical
Namwala	211	Baphia massaiensis	26	8	0.0215099	0.0080089	Botanical
Namwala	212	Diplorhynchus candylocarpon	11.9	6	0.00340461	0.00161494	Botanical
Namwala	213	Diplorhynchus candylocarpon	7.3	5	0.00107527	0.000593407	Botanical
Namwala	214	Diplorhynchus candylocarpon	11.7	5	0.00327119	0.00155982	Botanical
Namwala	215	Diplorhynchus candylocarpon	9.5	5	0.00200143	0.00101797	Botanical
Namwala	216	Diplorhynchus candylocarpon	7.4	4	0.00111033	0.000610181	Botanical
Namwala	217	Diplorhynchus candylocarpon	6.5	4	0.000817749	0.000467814	Botanical
Namwala	218	Diplorhynchus candylocarpon	6.3	3.2	0.000759639	0.000438799	Botanical
Namwala	219	Markhamia obtusifolia	16	6	0.00684416	0.00296194	Botanical
Namwala	220	Markhamia obtusifolia	6.5	4	0.000817749	0.000467814	Botanical
Namwala	221	Namwala1?	52	11	0.110319	0.0331377	Not identified
Namwala	222	Zanha africana	15.5	5	0.00635037	0.00277541	Botanical
Namwala	223	Baikiaea plurijuga	36.7	8	0.0484958	0.0162279	Botanical
Namwala	224	Baikiaea plurijuga	37.5	8	0.0510262	0.016961	Botanical
Namwala	225	Baikiaea plurijuga	27.4	8	0.0243423	0.00891741	Botanical
Namwala	226	Baikiaea plurijuga	32	8	0.0351018	0.0122554	Botanical
Namwala	227	Baikiaea plurijuga	30.3	8	0.0308612	0.0109586	Botanical
Namwala	228	Baikiaea plurijuga	30.7	8	0.0318308	0.011257	Botanical
Namwala	229	Baikiaea plurijuga	18.3	5	0.00939507	0.00390019	Botanical
Namwala	230	Baikiaea plurijuga	22	6	0.0145051	0.00568763	Botanical
Namwala	231	Baikiaea plurijuga	18.3	6	0.00939507	0.00390019	Botanical
Namwala	232	Baikiaea plurijuga	23.3	7	0.0166084	0.00639756	Botanical
Namwala	233	Baikiaea plurijuga	25	7	0.0196094	0.00739052	Botanical
Namwala	234	Baikiaea plurijuga	41	8	0.0629789	0.0203632	Botanical
Namwala	235	Baikiaea plurijuga	28	7	0.0256183	0.00932208	Botanical
Namwala	236	Baikiaea plurijuga	33.6	9	0.0393828	0.0135438	Botanical
Namwala	237	Baikiaea plurijuga	19.6	6	0.0110458	0.004489	Botanical
Namwala	238	Baikiaea plurijuga	21.7	7	0.0140429	0.00552986	Botanical
Namwala	239	Baikiaea plurijuga	21	8	0.0129978	0.00517057	Botanical
Namwala	240	Baikiaea plurijuga	14.5	5	0.00542607	0.00242096	Botanical
Namwala	241	Baikiaea plurijuga	27.7	7	0.0249756	0.0091186	Botanical
Namwala	242	Baikiaea plurijuga	22.2	7	0.014818	0.00579407	Botanical
Namwala	243	Baikiaea plurijuga	24	10	0.0178094	0.00679755	Botanical
Namwala	244	Baikiaea plurijuga	28.7	10	0.0271546	0.00980582	Botanical
Namwala	245	Baikiaea plurijuga	17	6	0.00789622	0.00335366	Botanical
Namwala	246	Baikiaea plurijuga	35	10	0.0433632	0.0147252	Botanical
Namwala	247	Baikiaea plurijuga	19.9	8	0.0114487	0.00463091	Botanical
Namwala	248	Baikiaea plurijuga	20	4	0.0115849	0.00467871	Botanical
Namwala	249	Baikiaea plurijuga	26.3	10	0.0220999	0.00819938	Botanical
Namwala	250	Baikiaea plurijuga	26	10	0.0215099	0.0080089	Botanical
Namwala	251	Baikiaea plurijuga	24.5	9	0.0186969	0.00709086	Botanical
Namwala	252	Baikiaea plurijuga	29	5	0.0278288	0.010017	Botanical
Namwala	253	Baikiaea plurijuga	33	9	0.0377442	0.0130529	Botanical
Namwala	254	Baikiaea plurijuga	28.6	9	0.0269319	0.00973595	Botanical
Namwala	255	Baikiaea plurijuga	17.3	7	0.00822883	0.00347604	Botanical
Namwala	256	Baikiaea plurijuga	18.3	8	0.00939507	0.00390019	Botanical
Namwala	257	Baikiaea plurijuga	16.3	8	0.0071507	0.00307685	Botanical
Namwala	258	Baikiaea plurijuga	17.2	8	0.00811708	0.003435	Botanical
Namwala	259	Baikiaea plurijuga	20	9	0.0115849	0.00467871	Botanical
Namwala	260	Baikiaea plurijuga	23.7	8	0.0172888	0.00662461	Botanical
Namwala	261	Baikiaea plurijuga	19.7	8	0.0111792	0.00453605	Botanical
Namwala	262	Baikiaea plurijuga	25.3	9	0.0201689	0.00757337	Botanical
Namwala	263	Baikiaea plurijuga	32.2	9	0.0356215	0.0124128	Botanical
Namwala	264	Baikiaea plurijuga	25.2	8	0.0199814	0.00751216	Botanical
Namwala	265	Baikiaea plurijuga	19	8	0.0102648	0.00421198	Botanical
Namwala	266	Baikiaea plurijuga	18.7	7	0.00988663	0.00407685	Botanical
Namwala	267	Baikiaea plurijuga	19	8	0.0102648	0.00421198	Botanical
Namwala	268	Baikiaea plurijuga	17.2	7	0.00811708	0.003435	Botanical
Namwala	269	Baikiaea plurijuga	18	6	0.00903584	0.00377032	Botanical
Namwala	270	Baphia massaiensis	10	5	0.00225883	0.00113078	Botanical
Namwala	271	Cassia abbreviata	25.5	9	0.020547	0.00769653	Botanical
Namwala	272	Combretum celastroides	6	3	0.000677064	0.000397057	Botanical
Namwala	273	Combretum celastroides	14.5	7	0.00542607	0.00242096	Botanical
Namwala	274	Diplorhynchus candylocarpon	15.6	5	0.00644743	0.00281222	Botanical
Namwala	275	Diplorhynchus candylocarpon	9.5	6	0.00200143	0.00101797	Botanical
Namwala	276	Diplorhynchus candylocarpon	10	6	0.00225883	0.00113078	Botanical
Namwala	277	Mukamba	5.2	3.4	0.000483112	0.000296159	Tonga
Namwala	278	Mukamba	7	3.4	0.000973937	0.00054452	Tonga
Namwala	279	Mukamba	6	3.4	0.000677064	0.000397057	Tonga
Namwala	280	Mukamba	8	3.4	0.00133448	0.000715859	Tonga
Namwala	281	Mukamba	7	3.4	0.000973937	0.00054452	Tonga
Namwala	282	Muleyambezo	32.4	8	0.0361455	0.0125713	Tonga
Namwala	283	Pterocarpus angolensis	5.3	3.5	0.000505312	0.000307945	Botanical
Namwala	284	Pterocarpus angolensis	5.4	3.5	0.000528088	0.000319967	Botanical
Namwala	285	Pterocarpus angolensis	12	5	0.00347248	0.00164287	Botanical
Namwala	286	Pterocarpus angolensis	9.5	5	0.00200143	0.00101797	Botanical
Namwala	287	Strychnos potatorum	14	6	0.00499505	0.00225301	Botanical
Namwala	288	Strychnos potatorum	26.7	8	0.0229009	0.00845691	Botanical
Namwala	289	Strychnos potatorum	24	8	0.0178094	0.00679755	Botanical
Namwala	290	Strychnos potatorum	5.2	3	0.000483112	0.000296159	Botanical
Namwala	291	Zanha africana	20	6	0.0115849	0.00467871	Botanical
Namwala	292	Baikiaea plurijuga	16.3	6	0.0071507	0.00307685	Botanical
Namwala	293	Baikiaea plurijuga	23.5	6	0.0169466	0.00651058	Botanical
Namwala	294	Baikiaea plurijuga	22.2	7	0.014818	0.00579407	Botanical
Namwala	295	Baikiaea plurijuga	28.3	8	0.0262704	0.00952786	Botanical
Namwala	296	Baikiaea plurijuga	31	8	0.0325693	0.0114836	Botanical
Namwala	297	Baikiaea plurijuga	38	8	0.0526454	0.0174275	Botanical
Namwala	298	Baikiaea plurijuga	19	8	0.0102648	0.00421198	Botanical
Namwala	299	Baikiaea plurijuga	34.3	8	0.0413454	0.0141282	Botanical
Namwala	300	Baikiaea plurijuga	35.2	8	0.0439499	0.0148981	Botanical
Namwala	301	Baikiaea plurijuga	25.4	7	0.0203575	0.00763482	Botanical
Namwala	302	Baikiaea plurijuga	22	6	0.0145051	0.00568763	Botanical
Namwala	303	Baikiaea plurijuga	12.4	4	0.00375169	0.00175703	Botanical
Namwala	304	Baikiaea plurijuga	45	7	0.0784422	0.0246421	Botanical
Namwala	305	Baikiaea plurijuga	69.4	7	0.217928	0.0598621	Botanical
Namwala	306	Baikiaea plurijuga	51	8	0.10538	0.0318453	Botanical
Namwala	307	Baikiaea plurijuga	28	9	0.0256183	0.00932208	Botanical
Namwala	308	Baikiaea plurijuga	32.7	8	0.0369399	0.0128109	Botanical
Namwala	309	Baikiaea plurijuga	24.5	8	0.0186969	0.00709086	Botanical
Namwala	310	Baikiaea plurijuga	31.5	8	0.0338219	0.0118663	Botanical
Namwala	311	Baikiaea plurijuga	27.7	4	0.0249756	0.0091186	Botanical
Namwala	312	Baikiaea plurijuga	5	4	0.000440426	0.000273292	Botanical
Namwala	313	Baikiaea plurijuga	2	8	5.07331e-05	4.18146e-05	Botanical
Namwala	314	Baikiaea plurijuga	30	9	0.0301454	0.0107375	Botanical
Namwala	315	Baikiaea plurijuga	5.7	4	0.000599914	0.000357448	Botanical
Namwala	316	Baikiaea plurijuga	34	8	0.0404976	0.0138762	Botanical
Namwala	317	Baikiaea plurijuga	43	8	0.0704663	0.0224505	Botanical
Namwala	318	Baikiaea plurijuga	34.5	8	0.0419163	0.0142975	Botanical
Namwala	319	Baikiaea plurijuga	21.5	9	0.0137395	0.00542595	Botanical
Namwala	320	Baikiaea plurijuga	19.4	8	0.0107818	0.00439566	Botanical
Namwala	321	Baikiaea plurijuga	25.3	9	0.0201689	0.00757337	Botanical
Namwala	322	Baikiaea plurijuga	29.3	6	0.0285126	0.0102304	Botanical
Namwala	323	Baikiaea plurijuga	18.5	8	0.00963904	0.00398802	Botanical
Namwala	324	Baikiaea plurijuga	20.7	7	0.0125641	0.00502037	Botanical
Namwala	325	Baikiaea plurijuga	10.8	5	0.00270842	0.0013239	Botanical
Namwala	326	Baikiaea plurijuga	26	8	0.0215099	0.0080089	Botanical
Namwala	327	Baikiaea plurijuga	21.2	8	0.0132916	0.00527197	Botanical
Namwala	328	Baikiaea plurijuga	25.7	8	0.0209291	0.00782072	Botanical
Namwala	329	Baikiaea plurijuga	25	7	0.0196094	0.00739052	Botanical
Namwala	330	Baikiaea plurijuga	25.5	8	0.020547	0.00769653	Botanical
Namwala	331	Baikiaea plurijuga	24.2	8	0.0181614	0.00691411	Botanical
Namwala	332	Baikiaea plurijuga	19.3	6	0.0106512	0.00434936	Botanical
Namwala	333	Baphia massaiensis	11.5	5	0.00314083	0.00150568	Botanical
Namwala	334	Baphia massaiensis	7.3	5	0.00107527	0.000593407	Botanical
Namwala	335	Baphia massaiensis	8	4	0.00133448	0.000715859	Botanical
Namwala	336	Baphia massaiensis	9.5	5	0.00200143	0.00101797	Botanical
Namwala	337	Combretum celastroides	5.6	4	0.000575385	0.000344718	Botanical
Namwala	338	Combretum celastroides	7.8	4	0.00125712	0.000679673	Botanical
Namwala	339	Combretum celastroides	8.2	4	0.0014145	0.000753006	Botanical
Namwala	340	Commiphora mollis	24	6	0.0178094	0.00679755	Botanical
Namwala	341	Commiphora mollis	17.4	6	0.00834146	0.00351733	Botanical
Namwala	342	Commiphora mollis	23	6	0.0161085	0.00622994	Botanical
Namwala	343	Diplorhynchus candylocarpon	6	3	0.000677064	0.000397057	Botanical
Namwala	344	Diplorhynchus candylocarpon	7.8	3.2	0.00125712	0.000679673	Botanical
Namwala	345	Diplorhynchus candylocarpon	8.3	5	0.00145553	0.00077194	Botanical
Namwala	346	Diplorhynchus candylocarpon	11.3	4	0.00301352	0.00145252	Botanical
Namwala	347	Diplorhynchus candylocarpon	7.5	1.4	0.00114605	0.000627194	Botanical
Namwala	348	Diplorhynchus candylocarpon	6.5	4.5	0.000817749	0.000467814	Botanical
Namwala	349	Diplorhynchus candylocarpon	12.3	4	0.00368072	0.00172812	Botanical
Namwala	350	Diplorhynchus candylocarpon	9.6	5	0.00205148	0.00104005	Botanical
Namwala	351	Diplorhynchus candylocarpon	15.4	6	0.00625416	0.00273885	Botanical
Namwala	352	Guibourtia coleosperma	5.7	4.5	0.000599914	0.000357448	Botanical
Namwala	353	Guibourtia coleosperma	27.3	9	0.0241333	0.00885086	Botanical
Namwala	354	Hymenocardia acida	6	3	0.000677064	0.000397057	Botanical
Namwala	355	Hymenocardia acida	20.4	8	0.0121388	0.00487243	Botanical
Namwala	356	Muleyambezo	8.7	4	0.00162642	0.000850087	Tonga
Namwala	357	Muleyambezo	5.5	4	0.000551445	0.000332225	Tonga
Namwala	358	Muleyambezo	5.5	3	0.000551445	0.000332225	Tonga
Namwala	359	Namwala1?	30	8	0.0301454	0.0107375	Not identified
Namwala	360	Pterocarpus angolensis	5.5	3.4	0.000551445	0.000332225	Botanical
Namwala	361	Pterocarpus angolensis	5.3	3.5	0.000505312	0.000307945	Botanical
Namwala	362	Pterocarpus angolensis	7.5	5.5	0.00114605	0.000627194	Botanical
Namwala	363	Strychnos potatorum	22	9	0.0145051	0.00568763	Botanical
Namwala	364	Strychnos potatorum	6.6	4	0.000847733	0.000482679	Botanical
Namwala	365	Zanha africana	18.5	6	0.00963904	0.00398802	Botanical
Namwala	366	Zanha africana	10	4	0.00225883	0.00113078	Botanical
Namwala	367	Zanha africana	17.7	6	0.00868465	0.0036427	Botanical
Namwala	368	Baikiaea plurijuga	32	12	0.0351018	0.0122554	Botanical
Namwala	369	Baikiaea plurijuga	14.2	5	0.005165	0.00231945	Botanical
Namwala	370	Baikiaea plurijuga	24	11	0.0178094	0.00679755	Botanical
Namwala	371	Baikiaea plurijuga	16.2	6	0.00704766	0.0030383	Botanical
Namwala	372	Baikiaea plurijuga	21	10	0.0129978	0.00517057	Botanical
Namwala	373	Baikiaea plurijuga	29	11	0.0278288	0.010017	Botanical
Namwala	374	Baikiaea plurijuga	28	12	0.0256183	0.00932208	Botanical
Namwala	375	Baikiaea plurijuga	20	12	0.0115849	0.00467871	Botanical
Namwala	376	Baikiaea plurijuga	7.3	4	0.00107527	0.000593407	Botanical
Namwala	377	Baikiaea plurijuga	26.9	10	0.0233075	0.00858721	Botanical
Namwala	378	Baikiaea plurijuga	14.5	8	0.00542607	0.00242096	Botanical
Namwala	379	Baikiaea plurijuga	26.1	11	0.0217056	0.00807214	Botanical
Namwala	380	Baikiaea plurijuga	25.4	10	0.0203575	0.00763482	Botanical
Namwala	381	Baikiaea plurijuga	22.7	8	0.0156173	0.00606459	Botanical
Namwala	382	Baikiaea plurijuga	29.2	10	0.0282836	0.010159	Botanical
Namwala	383	Baikiaea plurijuga	26	8	0.0215099	0.0080089	Botanical
Namwala	384	Baikiaea plurijuga	26.6	10	0.0226991	0.00839215	Botanical
Namwala	385	Baikiaea plurijuga	25.3	10.2	0.0201689	0.00757337	Botanical
Namwala	386	Baikiaea plurijuga	27.7	10	0.0249756	0.0091186	Botanical
Namwala	387	Baikiaea plurijuga	22.6	10	0.0154555	0.00600998	Botanical
Namwala	388	Baikiaea plurijuga	16	10	0.00684416	0.00296194	Botanical
Namwala	389	Baikiaea plurijuga	20.5	8	0.0122796	0.00492149	Botanical
Namwala	390	Baikiaea plurijuga	14.2	3	0.005165	0.00231945	Botanical
Namwala	391	Baikiaea plurijuga	11	5.8	0.00282821	0.00137462	Botanical
Namwala	392	Baikiaea plurijuga	18	6	0.00903584	0.00377032	Botanical
Namwala	393	Baikiaea plurijuga	13.8	8	0.00482838	0.00218756	Botanical
Namwala	394	Baikiaea plurijuga	6	4	0.000677064	0.000397057	Botanical
Namwala	395	Baikiaea plurijuga	27.7	12	0.0249756	0.0091186	Botanical
Namwala	396	Baikiaea plurijuga	25	7	0.0196094	0.00739052	Botanical
Namwala	397	Baikiaea plurijuga	12.5	5	0.00382344	0.00178618	Botanical
Namwala	398	Baikiaea plurijuga	31.6	10	0.0340757	0.0119436	Botanical
Namwala	399	Baikiaea plurijuga	38.5	11	0.0542938	0.0179006	Botanical
Namwala	400	Baikiaea plurijuga	32.2	2.3	0.0356215	0.0124128	Botanical
Namwala	401	Baikiaea plurijuga	11.3	4.5	0.00301352	0.00145252	Botanical
Namwala	402	Baikiaea plurijuga	32	10	0.0351018	0.0122554	Botanical
Namwala	403	Baikiaea plurijuga	36.8	10	0.0488081	0.0163187	Botanical
Namwala	404	Baikiaea plurijuga	11.3	2.3	0.00301352	0.00145252	Botanical
Namwala	405	Baikiaea plurijuga	30	9	0.0301454	0.0107375	Botanical
Namwala	406	Baikiaea plurijuga	18.5	8	0.00963904	0.00398802	Botanical
Namwala	407	Baikiaea plurijuga	15.2	8	0.00606428	0.00266647	Botanical
Namwala	408	Baikiaea plurijuga	27.9	10	0.025403	0.009254	Botanical
Namwala	409	Baikiaea plurijuga	40.5	10	0.0611824	0.0198577	Botanical
Namwala	410	Baikiaea plurijuga	30.5	4	0.0313439	0.0111073	Botanical
Namwala	411	Baikiaea plurijuga	39.3	10	0.0569924	0.018671	Botanical
Namwala	412	Baikiaea plurijuga	39.3	6	0.0569924	0.018671	Botanical
Namwala	413	Baikiaea plurijuga	33.7	11	0.0396598	0.0136265	Botanical
Namwala	414	Baikiaea plurijuga	17.1	6	0.00800622	0.00339421	Botanical
Namwala	415	Baikiaea plurijuga	14	6	0.00499505	0.00225301	Botanical
Namwala	416	Baikiaea plurijuga	44.3	12	0.0755946	0.0238631	Botanical
Namwala	417	Baikiaea plurijuga	30.5	10	0.0313439	0.0111073	Botanical
Namwala	418	Baikiaea plurijuga	36.6	11	0.0481847	0.0161375	Botanical
Namwala	419	Baikiaea plurijuga	5.3	4	0.000505312	0.000307945	Botanical
Namwala	420	Baikiaea plurijuga	10.2	5	0.00236683	0.0011776	Botanical
Namwala	421	Baikiaea plurijuga	32.7	12	0.0369399	0.0128109	Botanical
Namwala	422	Baikiaea plurijuga	6.3	4	0.000759639	0.000438799	Botanical
Namwala	423	Baikiaea plurijuga	23.3	8	0.0166084	0.00639756	Botanical
Namwala	424	Baikiaea plurijuga	18.8	6	0.0100118	0.00412164	Botanical
Namwala	425	Baikiaea plurijuga	10.9	5	0.00276794	0.00134914	Botanical
Namwala	426	Baikiaea plurijuga	21.5	7	0.0137395	0.00542595	Botanical
Namwala	427	Baikiaea plurijuga	33.8	12	0.0399379	0.0137094	Botanical
Namwala	428	Baikiaea plurijuga	30.9	5	0.032322	0.0114078	Botanical
Namwala	429	Baikiaea plurijuga	22.7	8	0.0156173	0.00606459	Botanical
Namwala	430	Baikiaea plurijuga	6.3	2.5	0.000759639	0.000438799	Botanical
Namwala	431	Baikiaea plurijuga	37.8	12	0.0519942	0.0172401	Botanical
Namwala	432	Baikiaea plurijuga	14	6	0.00499505	0.00225301	Botanical
Namwala	433	Baikiaea plurijuga	21.2	9	0.0132916	0.00527197	Botanical
Namwala	434	Baikiaea plurijuga	30.9	10	0.032322	0.0114078	Botanical
Namwala	435	Baikiaea plurijuga	21.3	8	0.01344	0.00532304	Botanical
Namwala	436	Baikiaea plurijuga	18.2	5	0.00927443	0.00385665	Botanical
Namwala	437	Baikiaea plurijuga	23.5	12	0.0169466	0.00651058	Botanical
Namwala	438	Baikiaea plurijuga	5.7	4.5	0.000599914	0.000357448	Botanical
Namwala	439	Baphia massaiensis	5.8	2.5	0.000625034	0.000370415	Botanical
Namwala	440	Baphia massaiensis	7	4	0.000973937	0.00054452	Botanical
Namwala	441	Baphia massaiensis	7.4	3.8	0.00111033	0.000610181	Botanical
Namwala	442	Baphia massaiensis	10.7	4.5	0.00264964	0.00129891	Botanical
Namwala	443	Baphia massaiensis	8.1	5	0.00137415	0.000734312	Botanical
Namwala	444	Cassia abbreviata	5.8	3.8	0.000625034	0.000370415	Botanical
Namwala	445	Combretum molle	5.4	3.5	0.000528088	0.000319967	Botanical
Namwala	446	Combretum molle	5.2	3	0.000483112	0.000296159	Botanical
Namwala	447	Commiphora mollis	18.5	5	0.00963904	0.00398802	Botanical
Namwala	448	Commiphora mollis	16	5	0.00684416	0.00296194	Botanical
Namwala	449	Diplorhynchus candylocarpon	6	3.2	0.000677064	0.000397057	Botanical
Namwala	450	Diplorhynchus candylocarpon	6.8	4	0.000909574	0.000513122	Botanical
Namwala	451	Diplorhynchus candylocarpon	9	5	0.00176181	0.000911231	Botanical
Namwala	452	Diplorhynchus candylocarpon	7.3	4	0.00107527	0.000593407	Botanical
Namwala	453	Diplorhynchus candylocarpon	5	3.5	0.000440426	0.000273292	Botanical
Namwala	454	Diplorhynchus candylocarpon	6.2	5	0.000731505	0.000424648	Botanical
Namwala	455	Diplorhynchus candylocarpon	10.5	5	0.00253431	0.00124965	Botanical
Namwala	456	Diplorhynchus candylocarpon	8.5	4.5	0.00153961	0.000810532	Botanical
Namwala	457	Diplorhynchus candylocarpon	7	4	0.000973937	0.00054452	Botanical
Namwala	458	Diplorhynchus candylocarpon	8.6	4.5	0.00158267	0.000830189	Botanical
Namwala	459	Diplorhynchus candylocarpon	6.5	4.5	0.000817749	0.000467814	Botanical
Namwala	460	Diplorhynchus candylocarpon	10	5	0.00225883	0.00113078	Botanical
Namwala	461	Diplorhynchus candylocarpon	5.2	4.5	0.000483112	0.000296159	Botanical
Namwala	462	Diplorhynchus candylocarpon	6.5	4.5	0.000817749	0.000467814	Botanical
Namwala	463	Diplorhynchus candylocarpon	9	5	0.00176181	0.000911231	Botanical
Namwala	464	Diplorhynchus candylocarpon	6	4	0.000677064	0.000397057	Botanical
Namwala	465	Diplorhynchus candylocarpon	9	4.5	0.00176181	0.000911231	Botanical
Namwala	466	Diplorhynchus candylocarpon	9.7	5	0.00210224	0.00106237	Botanical
Namwala	467	Diplorhynchus candylocarpon	6.1	3.5	0.000703982	0.000410734	Botanical
Namwala	468	Lannea stuhlmannii	5.2	3.2	0.000483112	0.000296159	Botanical
Namwala	469	Muleyambezo	7.2	5	0.00104085	0.000576872	Tonga
Namwala	470	Pseudolachnostylis maprouneifolia	6	6	0.000677064	0.000397057	Botanical
Namwala	471	Pseudolachnostylis maprouneifolia	8.7	5	0.00162642	0.000850087	Botanical
Namwala	472	Pseudolachnostylis maprouneifolia	5.7	4.5	0.000599914	0.000357448	Botanical
Namwala	473	Pterocarpus angolensis	7.2	3	0.00104085	0.000576872	Botanical
Namwala	474	Pterocarpus angolensis	10.2	6	0.00236683	0.0011776	Botanical
Namwala	475	Pterocarpus angolensis	6.2	2.5	0.000731505	0.000424648	Botanical
Namwala	476	Pterocarpus angolensis	11.7	5	0.00327119	0.00155982	Botanical
Namwala	477	Pterocarpus angolensis	9	4	0.00176181	0.000911231	Botanical
Namwala	478	Pterocarpus angolensis	6.6	4	0.000847733	0.000482679	Botanical
Namwala	479	Pterocarpus angolensis	5	3	0.000440426	0.000273292	Botanical
Namwala	480	Pterocarpus angolensis	5.7	3.5	0.000599914	0.000357448	Botanical
Namwala	481	Pterocarpus angolensis	6	1.9	0.000677064	0.000397057	Botanical
Namwala	482	Pterocarpus angolensis	8.5	4.5	0.00153961	0.000810532	Botanical
Namwala	483	Pterocarpus angolensis	12.7	6	0.0039693	0.00184522	Botanical
Namwala	484	Pterocarpus angolensis	5.2	3	0.000483112	0.000296159	Botanical
Namwala	485	Pterocarpus angolensis	5.2	3.5	0.000483112	0.000296159	Botanical
Namwala	486	Pterocarpus angolensis	22.5	8	0.0152947	0.00595562	Botanical
Namwala	487	Pterocarpus angolensis	8	3.5	0.00133448	0.000715859	Botanical
Namwala	488	Pterocarpus angolensis	7.5	4	0.00114605	0.000627194	Botanical
Namwala	489	Pterocarpus angolensis	5.6	3.5	0.000575385	0.000344718	Botanical
Namwala	490	Pterocarpus angolensis	8.8	5	0.00167086	0.000870227	Botanical
Namwala	491	Pterocarpus angolensis	5	4	0.000440426	0.000273292	Botanical
Namwala	492	Pterocarpus angolensis	6.7	4	0.00087834	0.000497781	Botanical
Namwala	493	Pterocarpus angolensis	9	5	0.00176181	0.000911231	Botanical
Namwala	494	Pterocarpus angolensis	6.6	4	0.000847733	0.000482679	Botanical
Namwala	495	Pterocarpus angolensis	6.8	4	0.000909574	0.000513122	Botanical
Namwala	496	Pterocarpus angolensis	13.4	6.5	0.00450476	0.00205963	Botanical
Namwala	497	Zanha africana	6.2	3.8	0.000731505	0.000424648	Botanical
Namwala	498	Zanha africana	34.5	10	0.0419163	0.0142975	Botanical
Namwala	499	Zanha africana	13	6	0.00419401	0.00193563	Botanical
Namwala	500	Zanha africana	6.2	4.6	0.000731505	0.000424648	Botanical
Namwala	501	Zanha africana	8.6	6	0.00158267	0.000830189	Botanical
Namwala	502	Zanha africana	19.2	6	0.0105215	0.00430332	Botanical
Namwala	503	Baikiaea plurijuga	36	11	0.0463423	0.0156001	Botanical
Namwala	504	Baikiaea plurijuga	29	10	0.0278288	0.010017	Botanical
Namwala	505	Baikiaea plurijuga	30	10	0.0301454	0.0107375	Botanical
Namwala	506	Baikiaea plurijuga	18.6	8	0.00976239	0.00403231	Botanical
Namwala	507	Baikiaea plurijuga	37	10	0.049436	0.0165009	Botanical
Namwala	508	Baikiaea plurijuga	24	10	0.0178094	0.00679755	Botanical
Namwala	509	Baikiaea plurijuga	18.7	6	0.00988663	0.00407685	Botanical
Namwala	510	Baikiaea plurijuga	27.7	6	0.0249756	0.0091186	Botanical
Namwala	511	Baikiaea plurijuga	23.7	12	0.0172888	0.00662461	Botanical
Namwala	512	Baikiaea plurijuga	33.7	12	0.0396598	0.0136265	Botanical
Namwala	513	Baikiaea plurijuga	29	12	0.0278288	0.010017	Botanical
Namwala	514	Baikiaea plurijuga	19	8	0.0102648	0.00421198	Botanical
Namwala	515	Baikiaea plurijuga	13	4.5	0.00419401	0.00193563	Botanical
Namwala	516	Baikiaea plurijuga	27.5	12	0.0245523	0.00898422	Botanical
Namwala	517	Baikiaea plurijuga	24	12	0.0178094	0.00679755	Botanical
Namwala	518	Baikiaea plurijuga	29.7	11	0.0294392	0.0105186	Botanical
Namwala	519	Baikiaea plurijuga	23.6	11	0.0171172	0.00656746	Botanical
Namwala	520	Baikiaea plurijuga	31	12.5	0.0325693	0.0114836	Botanical
Namwala	521	Baikiaea plurijuga	26.5	12	0.0224983	0.00832763	Botanical
Namwala	522	Baikiaea plurijuga	11	5.5	0.00282821	0.00137462	Botanical
Namwala	523	Baikiaea plurijuga	6.2	4.2	0.000731505	0.000424648	Botanical
Namwala	524	Baikiaea plurijuga	24	12	0.0178094	0.00679755	Botanical
Namwala	525	Baikiaea plurijuga	30	10	0.0301454	0.0107375	Botanical
Namwala	526	Baikiaea plurijuga	15	7	0.00587776	0.00259509	Botanical
Namwala	527	Baikiaea plurijuga	30.5	10	0.0313439	0.0111073	Botanical
Namwala	528	Baphia massaiensis	5.4	3	0.000528088	0.000319967	Botanical
Namwala	529	Cassia abbreviata	10.6	2.1	0.00259161	0.00127416	Botanical
Namwala	530	Cassia abbreviata	16.8	10	0.00767887	0.00327333	Botanical
Namwala	531	Combretum celastroides	5.7	4.2	0.000599914	0.000357448	Botanical
Namwala	532	Combretum celastroides	5.6	3.2	0.000575385	0.000344718	Botanical
Namwala	533	Combretum celastroides	12	6.5	0.00347248	0.00164287	Botanical
Namwala	534	Combretum celastroides	8	4.5	0.00133448	0.000715859	Botanical
Namwala	535	Combretum celastroides	15.5	5	0.00635037	0.00277541	Botanical
Namwala	536	Diplorhynchus candylocarpon	11.6	5	0.00320563	0.00153263	Botanical
Namwala	537	Guibourtia coleosperma	6.3	4.3	0.000759639	0.000438799	Botanical
Namwala	538	Matu	14	6	0.00499505	0.00225301	Tonga
Namwala	539	Matu	21.9	7	0.0143501	0.00563479	Tonga
Namwala	540	Matu	10	5	0.00225883	0.00113078	Tonga
Namwala	541	Strychnos potatorum	12.7	7	0.0039693	0.00184522	Botanical
Namwala	542	Strychnos potatorum	8.7	5	0.00162642	0.000850087	Botanical
Namwala	543	Strychnos potatorum	6	5	0.000677064	0.000397057	Botanical
Namwala	544	Zanha africana	29.6	7	0.029206	0.0104462	Botanical
Namwala	545	Zanha africana	21	7	0.0129978	0.00517057	Botanical
Namwala	546	Baikiaea plurijuga	8.4	3.5	0.00149723	0.000791115	Botanical
Namwala	547	Baikiaea plurijuga	73	15	0.245537	0.0663973	Botanical
Namwala	548	Baikiaea plurijuga	6.1	5	0.000703982	0.000410734	Botanical
Namwala	549	Baikiaea plurijuga	40.3	10	0.0604721	0.0196573	Botanical
Namwala	550	Baikiaea plurijuga	10.5	11	0.00253431	0.00124965	Botanical
Namwala	551	Baikiaea plurijuga	11.2	11	0.00295099	0.00142631	Botanical
Namwala	552	Baikiaea plurijuga	22.5	11	0.0152947	0.00595562	Botanical
Namwala	553	Baikiaea plurijuga	52.5	12	0.112837	0.0337938	Botanical
Namwala	554	Baikiaea plurijuga	41.1	4	0.0633418	0.0204651	Botanical
Namwala	555	Baikiaea plurijuga	44.7	4	0.0772144	0.0243067	Botanical
Namwala	556	Baikiaea plurijuga	27.8	7	0.0251888	0.00918617	Botanical
Namwala	557	Baikiaea plurijuga	9.3	6	0.00190347	0.00097455	Botanical
Namwala	558	Baikiaea plurijuga	20.3	12	0.0119989	0.00482363	Botanical
Namwala	559	Baikiaea plurijuga	30.3	11	0.0308612	0.0109586	Botanical
Namwala	560	Baikiaea plurijuga	26.4	9	0.0222986	0.00826338	Botanical
Namwala	561	Baikiaea plurijuga	17.4	9	0.00834146	0.00351733	Botanical
Namwala	562	Baikiaea plurijuga	18.4	9	0.0095166	0.00394398	Botanical
Namwala	563	Baikiaea plurijuga	8.3	6	0.00145553	0.00077194	Botanical
Namwala	564	Baikiaea plurijuga	14.2	9	0.005165	0.00231945	Botanical
Namwala	565	Baikiaea plurijuga	40.7	12	0.0618974	0.0200591	Botanical
Namwala	566	Baikiaea plurijuga	8.5	6	0.00153961	0.000810532	Botanical
Namwala	567	Baikiaea plurijuga	24.6	9	0.0188774	0.00715029	Botanical
Namwala	568	Baikiaea plurijuga	19.7	6	0.0111792	0.00453605	Botanical
Namwala	569	Baikiaea plurijuga	38.8	10	0.055297	0.0181875	Botanical
Namwala	570	Baikiaea plurijuga	26.5	9	0.0224983	0.00832763	Botanical
Namwala	571	Baphia massaiensis	6	4	0.000677064	0.000397057	Botanical
Namwala	572	Baphia massaiensis	7.4	5	0.00111033	0.000610181	Botanical
Namwala	573	Baphia massaiensis	5.3	3	0.000505312	0.000307945	Botanical
Namwala	574	Baphia massaiensis	7.2	5	0.00104085	0.000576872	Botanical
Namwala	575	Baphia massaiensis	6.4	3.2	0.000788385	0.000453188	Botanical
Namwala	576	Baphia massaiensis	11.5	4	0.00314083	0.00150568	Botanical
Namwala	577	Cassia abbreviata	9.3	6	0.00190347	0.00097455	Botanical
Namwala	578	Cassia abbreviata	8.11	6	0.00137816	0.00073617	Botanical
Namwala	579	Combretum celastroides	26.1	7	0.0217056	0.00807214	Botanical
Namwala	580	Combretum celastroides	27.3	10	0.0241333	0.00885086	Botanical
Namwala	581	Combretum celastroides	8.5	8	0.00153961	0.000810532	Botanical
Namwala	582	Commiphora mollis	30.1	10	0.0303829	0.0108109	Botanical
Namwala	583	Commiphora mollis	23.1	13	0.0162741	0.00628556	Botanical
Namwala	584	Commiphora mollis	15	9	0.00587776	0.00259509	Botanical
Namwala	585	Commiphora mollis	32.1	12	0.0353611	0.012334	Botanical
Namwala	586	Diplorhynchus candylocarpon	8	3.1	0.00133448	0.000715859	Botanical
Namwala	587	Diplorhynchus candylocarpon	5.3	3.3	0.000505312	0.000307945	Botanical
Namwala	588	Diplorhynchus candylocarpon	6.1	5	0.000703982	0.000410734	Botanical
Namwala	589	Diplorhynchus candylocarpon	18	4	0.00903584	0.00377032	Botanical
Namwala	590	Diplorhynchus candylocarpon	9.1	4	0.00180833	0.000932095	Botanical
Namwala	591	Diplorhynchus candylocarpon	5.4	3.2	0.000528088	0.000319967	Botanical
Namwala	592	Diplorhynchus candylocarpon	13.6	5	0.00466496	0.0021231	Botanical
Namwala	593	Diplorhynchus candylocarpon	8.3	5	0.00145553	0.00077194	Botanical
Namwala	594	Diplorhynchus candylocarpon	14.3	6	0.0052512	0.00235304	Botanical
Namwala	595	Diplorhynchus candylocarpon	32.3	9	0.0358829	0.0124919	Botanical
Namwala	596	Diplorhynchus candylocarpon	7.2	5	0.00104085	0.000576872	Botanical
Namwala	597	Diplorhynchus candylocarpon	6.6	4	0.000847733	0.000482679	Botanical
Namwala	598	Diplorhynchus candylocarpon	7.1	6	0.00100707	0.000560576	Botanical
Namwala	599	Diplorhynchus candylocarpon	6.3	7	0.000759639	0.000438799	Botanical
Namwala	600	Diplorhynchus candylocarpon	19.5	5	0.0109134	0.00444221	Botanical
Namwala	601	Diplorhynchus candylocarpon	15.7	4	0.00654533	0.00284928	Botanical
Namwala	602	Diplorhynchus candylocarpon	24.3	8	0.0183389	0.00697278	Botanical
Namwala	603	Diplorhynchus candylocarpon	11.2	7	0.00295099	0.00142631	Botanical
Namwala	604	Diplorhynchus candylocarpon	12.5	6	0.00382344	0.00178618	Botanical
Namwala	605	Diplorhynchus candylocarpon	7.5	3.5	0.00114605	0.000627194	Botanical
Namwala	606	Diplorhynchus candylocarpon	8.6	4	0.00158267	0.000830189	Botanical
Namwala	607	Diplorhynchus candylocarpon	17.2	6	0.00811708	0.003435	Botanical
Namwala	608	Diplorhynchus candylocarpon	9.1	6	0.00180833	0.000932095	Botanical
Namwala	609	Guibourtia coleosperma	5	4	0.000440426	0.000273292	Botanical
Namwala	610	Guibourtia coleosperma	25.9	7	0.0213153	0.00794592	Botanical
Namwala	611	Markhamia obtusifolia	5.5	4	0.000551445	0.000332225	Botanical
Namwala	612	Markhamia obtusifolia	13.9	8	0.00491131	0.00222016	Botanical
Namwala	613	Matu	7.3	5	0.00107527	0.000593407	Tonga
Namwala	614	Mubangabanga	7.7	4	0.00121944	0.00066194	Tonga
Namwala	615	Mugwirinti	7.8	3.5	0.00125712	0.000679673	Tonga
Namwala	616	Mukamba	16.6	8	0.007465	0.00319399	Tonga
Namwala	617	Pseudolachnostylis maprouneifolia	16.5	7	0.00735936	0.00315469	Botanical
Namwala	618	Pseudolachnostylis maprouneifolia	20.4	6	0.0121388	0.00487243	Botanical
Namwala	619	Pterocarpus angolensis	10.6	6	0.00259161	0.00127416	Botanical
Namwala	620	Pterocarpus angolensis	42.9	12	0.0700804	0.0223436	Botanical
Namwala	621	Pterocarpus angolensis	9	5	0.00176181	0.000911231	Botanical
Namwala	622	Ricinodendron rautanenii	5.9	4	0.00065075	0.000383617	Botanical
Namwala	623	Zanha africana	26	10	0.0215099	0.0080089	Botanical
Namwala	624	Zanha africana	13.3	5	0.00442587	0.00202826	Botanical
Namwala	625	Zanha africana	9.1	5	0.00180833	0.000932095	Botanical
Namwala	626	Zanha africana	20.8	5	0.0127077	0.00507019	Botanical
Namwala	627	Zanha africana	9.4	4	0.0019521	0.000996141	Botanical
Namwala	628	Zanha africana	11.1	3	0.00288923	0.00140034	Botanical
Namwala	629	Zanha africana	11.2	6	0.00295099	0.00142631	Botanical
Namwala	630	Zanha africana	6.7	3	0.00087834	0.000497781	Botanical
Namwala	631	Albizia verscolor	25.2	12	0.0199814	0.00751216	Botanical
Namwala	632	Baikiaea plurijuga	20.6	10	0.0124214	0.00497081	Botanical
Namwala	633	Baikiaea plurijuga	23.2	10	0.0164408	0.00634143	Botanical
Namwala	634	Baikiaea plurijuga	37	10	0.049436	0.0165009	Botanical
Namwala	635	Baikiaea plurijuga	44	12	0.0743927	0.0235332	Botanical
Namwala	636	Baikiaea plurijuga	49.2	12	0.096817	0.0295851	Botanical
Namwala	637	Baikiaea plurijuga	29.9	12	0.0299089	0.0106643	Botanical
Namwala	638	Baikiaea plurijuga	25.8	10	0.0211217	0.00788319	Botanical
Namwala	639	Baikiaea plurijuga	34	12	0.0404976	0.0138762	Botanical
Namwala	640	Baikiaea plurijuga	46.5	11	0.0847496	0.0263544	Botanical
Namwala	641	Baikiaea plurijuga	28.9	10	0.027603	0.00994633	Botanical
Namwala	642	Baikiaea plurijuga	34.5	12	0.0419163	0.0142975	Botanical
Namwala	643	Baikiaea plurijuga	6	4	0.000677064	0.000397057	Botanical
Namwala	644	Baphia massaiensis	16.4	5	0.0072546	0.00311565	Botanical
Namwala	645	Baphia massaiensis	5	3	0.000440426	0.000273292	Botanical
Namwala	646	Baphia massaiensis	5.6	4.5	0.000575385	0.000344718	Botanical
Namwala	647	Baphia massaiensis	6.6	4	0.000847733	0.000482679	Botanical
Namwala	648	Baphia massaiensis	7.7	4	0.00121944	0.00066194	Botanical
Namwala	649	Baphia massaiensis	7.3	3	0.00107527	0.000593407	Botanical
Namwala	650	Baphia massaiensis	10.7	4	0.00264964	0.00129891	Botanical
Namwala	651	Baphia massaiensis	10.9	5	0.00276794	0.00134914	Botanical
Namwala	652	Baphia massaiensis	6.2	3.5	0.000731505	0.000424648	Botanical
Namwala	653	Baphia massaiensis	19	5	0.0102648	0.00421198	Botanical
Namwala	654	Baphia massaiensis	10.2	4.5	0.00236683	0.0011776	Botanical
Namwala	655	Baphia massaiensis	24.5	10	0.0186969	0.00709086	Botanical
Namwala	656	Baphia massaiensis	15	5	0.00587776	0.00259509	Botanical
Namwala	657	Baphia massaiensis	11.5	5	0.00314083	0.00150568	Botanical
Namwala	658	Combretum imberbe	16.2	8	0.00704766	0.0030383	Botanical
Namwala	659	Combretum imberbe	5.6	4	0.000575385	0.000344718	Botanical
Namwala	660	Combretum molle	7.1	3.5	0.00100707	0.000560576	Botanical
Namwala	661	Combretum molle	7.8	3	0.00125712	0.000679673	Botanical
Namwala	662	Combretum molle	5.5	3.5	0.000551445	0.000332225	Botanical
Namwala	663	Combretum molle	23.2	10	0.0164408	0.00634143	Botanical
Namwala	664	Commiphora mollis	12.5	6	0.00382344	0.00178618	Botanical
Namwala	665	Diplorhynchus candylocarpon	9.2	4.5	0.00185555	0.000953202	Botanical
Namwala	666	Diplorhynchus candylocarpon	6.8	5.2	0.000909574	0.000513122	Botanical
Namwala	667	Diplorhynchus candylocarpon	10.1	5	0.00231246	0.00115406	Botanical
Namwala	668	Diplorhynchus candylocarpon	10	6	0.00225883	0.00113078	Botanical
Namwala	669	Diplorhynchus candylocarpon	8.2	5	0.0014145	0.000753006	Botanical
Namwala	670	Lannea stuhlmannii	5.5	2	0.000551445	0.000332225	Botanical
Namwala	671	Mubangabanga	40	10	0.0594157	0.0193587	Tonga
Namwala	672	Namwala2?	7.2	6	0.00104085	0.000576872	Not identified
Namwala	673	Namwala2?	17.8	10	0.00880082	0.00368499	Not identified
Namwala	674	Pterocarpus angolensis	8	6	0.00133448	0.000715859	Botanical
Namwala	675	Pterocarpus angolensis	9.3	5	0.00190347	0.00097455	Botanical
Namwala	676	Pterocarpus angolensis	5.6	3.5	0.000575385	0.000344718	Botanical
Namwala	677	Pterocarpus angolensis	8.8	5	0.00167086	0.000870227	Botanical
Namwala	678	Pterocarpus angolensis	6.8	3.5	0.000909574	0.000513122	Botanical
Namwala	679	Pterocarpus angolensis	16.3	7	0.0071507	0.00307685	Botanical
Namwala	680	Pterocarpus angolensis	9.8	5	0.00215372	0.00108493	Botanical
Namwala	681	Pterocarpus angolensis	7.5	5	0.00114605	0.000627194	Botanical
Namwala	682	Baikiaea plurijuga	27.5	9	0.0245523	0.00898422	Botanical
Namwala	683	Baikiaea plurijuga	36.3	14	0.0472584	0.0158676	Botanical
Namwala	684	Baikiaea plurijuga	12.5	6	0.00382344	0.00178618	Botanical
Namwala	685	Baikiaea plurijuga	12.5	6	0.00382344	0.00178618	Botanical
Namwala	686	Baikiaea plurijuga	34	13	0.0404976	0.0138762	Botanical
Namwala	687	Baikiaea plurijuga	32	13	0.0351018	0.0122554	Botanical
Namwala	688	Baikiaea plurijuga	33.2	13	0.0382859	0.0132155	Botanical
Namwala	689	Baikiaea plurijuga	26.4	13	0.0222986	0.00826338	Botanical
Namwala	690	Baikiaea plurijuga	27.3	10	0.0241333	0.00885086	Botanical
Namwala	691	Baikiaea plurijuga	16.5	7	0.00735936	0.00315469	Botanical
Namwala	692	Baikiaea plurijuga	25	13	0.0196094	0.00739052	Botanical
Namwala	693	Baikiaea plurijuga	22	13	0.0145051	0.00568763	Botanical
Namwala	694	Baikiaea plurijuga	46.4	13	0.0843203	0.0262384	Botanical
Namwala	695	Baikiaea plurijuga	24.2	11	0.0181614	0.00691411	Botanical
Namwala	696	Baikiaea plurijuga	32	12	0.0351018	0.0122554	Botanical
Namwala	697	Baikiaea plurijuga	23.5	12	0.0169466	0.00651058	Botanical
Namwala	698	Baikiaea plurijuga	25	10	0.0196094	0.00739052	Botanical
Namwala	699	Baikiaea plurijuga	31.6	9	0.0340757	0.0119436	Botanical
Namwala	700	Baikiaea plurijuga	28	13	0.0256183	0.00932208	Botanical
Namwala	701	Baikiaea plurijuga	36	11	0.0463423	0.0156001	Botanical
Namwala	702	Baikiaea plurijuga	36.3	9	0.0472584	0.0158676	Botanical
Namwala	703	Baikiaea plurijuga	27.4	10	0.0243423	0.00891741	Botanical
Namwala	704	Baikiaea plurijuga	25	12	0.0196094	0.00739052	Botanical
Namwala	705	Baikiaea plurijuga	25	12	0.0196094	0.00739052	Botanical
Namwala	706	Baikiaea plurijuga	32	12	0.0351018	0.0122554	Botanical
Namwala	707	Baikiaea plurijuga	21.5	8	0.0137395	0.00542595	Botanical
Namwala	708	Baikiaea plurijuga	21.4	8	0.0135893	0.00537437	Botanical
Namwala	709	Baikiaea plurijuga	33	8.2	0.0377442	0.0130529	Botanical
Namwala	710	Baikiaea plurijuga	27	12	0.0235124	0.00865274	Botanical
Namwala	711	Baikiaea plurijuga	15.8	9	0.00664409	0.00288659	Botanical
[truncated: 1,802 more rows]
